# Supplementary material for: Molecular Integrative Clustering of Asian Gastric Cell Lines Revealed Two Distinct Chemosensitivity Clusters
Source: PLoS One. 2014 Oct 24;9(10):e111146. doi: 10.1371/journal.pone.0111146 (PMC4208810; doi:10.1371/journal.pone.0111146)
Supplement: File S1 — Table S1: A panel of target-specific compounds for chemosensitivity study in the Asian gastric cell lines. Table S2: Putative driver genes selected using correlated genes between copy number aberration and mRNA gene expression (Mann Whitney test, p<0.05, Spearman correlation coefficient, Rho >0.6). Table S3: Integrative cluster signature (Copy number and mRNA correlated genes). Table S4: Integrative cluster-specific pathway. Table S5: Compounds showing significant differences in sensitivity between the two integrative clusters of Asian gastric cell lines. Figure S1: A schematic diagram of the analysis workflow. (XLSX) [file pone.0111146.s001.xlsx]

## Sheet: Summary
Table S1: A panel of target-specific compounds for chemosensitivity study in the Asian gastric cell lines
Table S2: Putative driver genes selected using correlated genes between copy number aberration and mRNA gene expression (Mann Whitney test, p < 0.05, Spearman correlation coefficient, Rho > 0.6)
Table S3: Integrative cluster signature (Copy number and mRNA correlated genes)
Table S4: Integrative cluster-specific pathway.
Table S5: Compounds showing significant differences in sensitivity between the two integrative clusters of Asian gastric cell lines.
Figure S1: A schematic diagram of the analysis workflow.

## Sheet: Table S1
Table S1: A panel of target-specific compounds for chemosensitivity study in the Asian gastric cell lines
No.	Compound	Target
1	SNS-032	CDK
2	17-AAG	HSP90
3	Temsirolimus	mTOR
4	Lapatinib ditosylate	EGFR/HER2
5	Lapatinib	HER2
6	RAD001	mTOR
7	Rapamycin	mTOR
8	NVP-AUY922	HSP90
9	(R)-BI-2536	PLK
10	Dovitinib Lactate	c-kit
11	LBH-589	HDAC
12	LAQ824(Dacinostat)	HDAC
13	PIK-75	PI3K
14	BEZ235	PI3K/mTOR
15	Flavopiridol	CDK
16	Obatoclax	Bcl2
17	BEZ 235	PI3K/mTOR
18	PD 180970	Src
19	Gemcitabine	RNR
20	XL880	MET
21	PI-103	PI3K
22	PD173955	Bcr-Abl
23	ZSTK474	PI3K
24	Dasatinib	Bcr-Abl
25	AZD7762	CHK
26	Apicidin	HDAC
27	PI 103 hydrochloride	PI3K
28	AZD 7762	CHK
29	CI-1033	EGFR
30	MK2206	Akt
31	PF2341066	MET
32	CI-1033	EGFR
33	ABT-869	FLT3
34	PD0325901	MEK
35	GSK690693	Akt
36	CHIR-258 (Dovitinib)	c-Kit
37	JNJ38877605	MET
38	FK 866	NAPRT1
39	PD04217903	MET

## Sheet: Table S2
Table S2: Putative driver genes selected using correlated genes between copy number aberration and mRNA gene expression (Mann Whitney test, p < 0.05, Spearman correlation coefficient, Rho > 0.6)
Index	Gene
1	AAA1
2	AAGAB
3	AARS
4	AASDH
5	AASDHPPT
6	AATF
7	ABCC6P1
8	ABCD4
9	ABHD12
10	ABHD14A
11	ABI1
12	ABP1
13	ACADVL
14	ACAT2
15	ACBD5
16	ACBD6
17	ACN9
18	ACOT4
19	ACOT8
20	ACTR1B
21	ACTR3
22	ACTR3B
23	ADAM17
24	ADAM28
25	ADAM32
26	ADD1
27	ADIPOR2
28	ADM
29	ADNP2
30	ADPRHL2
31	ADRM1
32	AFG3L2
33	AFTPH
34	AGAP11
35	AGPAT5
36	AGPAT6
37	AHCYL1
38	AHSA2
39	AIDA
40	AIMP2
41	AKAP1
42	AKAP17A
43	AKIRIN2
44	AKR1B10
45	AKT1
46	ALAS1
47	ALG12
48	ALG3
49	ALKBH8
50	ALPK3
51	AMELX
52	AMMECR1
53	AMPD2
54	AMPD3
55	ANAPC1
56	ANAPC13
57	ANAPC4
58	ANGEL1
59	ANK1
60	ANKHD1
61	ANKRD10
62	ANKRD12
63	ANKRD33B
64	ANKRD49
65	ANKRD54
66	AP1G1
67	AP1G2
68	AP1S1
69	AP2A2
70	AP2M1
71	AP3S1
72	APEH
73	APEX1
74	APLP2
75	APOA1BP
76	APOO
77	APPL1
78	APTX
79	ARCN1
80	ARF6
81	ARFGAP1
82	ARFGEF1
83	ARFGEF2
84	ARFIP1
85	ARFIP2
86	ARFRP1
87	ARHGAP5
88	ARID1A
89	ARID3B
90	ARID4A
91	ARID4B
92	ARIH2
93	ARL1
94	ARL16
95	ARL5B
96	ARMC1
97	ARMC10
98	ARMC7
99	ARPC1B
100	ARPC2
101	ARVCF
102	ASAP1
103	ASB13
104	ASB7
105	ASH2L
106	ASMTL
107	ASXL1
108	ASXL2
109	ATF2
110	ATF6
111	ATG14
112	ATG2A
113	ATG5
114	ATL1
115	ATP11C
116	ATP13A3
117	ATP5A1
118	ATP5C1
119	ATP5E
120	ATP5H
121	ATP5I
122	ATP6V0C
123	ATP6V1B2
124	ATP6V1F
125	ATP6V1H
126	ATP9B
127	ATR
128	ATRN
129	ATXN3
130	ATXN7L3B
131	AUH
132	AURKA
133	AVL9
134	AXIN1
135	AZIN1
136	B3GALNT2
137	B4GALT1
138	BAG5
139	BAI2
140	BAIAP3
141	BAP1
142	BAT2
143	BAT3
144	BCAS2
145	BCAS4
146	BCL2L2
147	BCL6
148	BCL7B
149	BDP1
150	BIN3
151	BIRC2
152	BIRC3
153	BLCAP
154	BMP6
155	BRD9
156	BRDT
157	BRE
158	BRIX1
159	BRWD3
160	BTBD10
161	BTBD2
162	BTBD3
163	BTBD6
164	BTBD7
165	C10orf10
166	C10orf18
167	C10orf76
168	C10orf84
169	C11orf1
170	C11orf17
171	C11orf57
172	C11orf58
173	C11orf59
174	C11orf73
175	C12orf11
176	C12orf32
177	C12orf5
178	C12orf57
179	C13orf16
180	C14orf1
181	C14orf101
182	C14orf102
183	C14orf106
184	C14orf119
185	C14orf128
186	C14orf153
187	C14orf166
188	C14orf169
189	C14orf181
190	C14orf21
191	C14orf43
192	C15orf17
193	C15orf37
194	C15orf44
195	C17orf37
196	C17orf62
197	C17orf75
198	C17orf79
199	C17orf89
200	C17orf90
201	C17orf95
202	C18orf10
203	C18orf32
204	C18orf55
205	C19orf12
206	C19orf2
207	C19orf42
208	C19orf53
209	C19orf70
210	C1orf128
211	C1orf131
212	C1orf57
213	C1orf63
214	C1orf86
215	C20orf11
216	C20orf111
217	C20orf195
218	C20orf20
219	C20orf24
220	C20orf27
221	C20orf29
222	C20orf3
223	C20orf30
224	C20orf4
225	C20orf43
226	C20orf7
227	C20orf72
228	C21orf131
229	C22orf30
230	C22orf39
231	C22orf40
232	C2orf28
233	C2orf34
234	C2orf42
235	C2orf49
236	C2orf64
237	C2orf69
238	C2orf76
239	C3orf18
240	C3orf63
241	C3orf78
242	C4orf43
243	C4orf52
244	C5orf22
245	C5orf34
246	C6orf164
247	C6orf168
248	C6orf203
249	C6orf72
250	C6orf81
251	C7orf23
252	C7orf26
253	C7orf36
254	C7orf40
255	C7orf43
256	C7orf47
257	C7orf49
258	C7orf64
259	C8orf40
260	C8orf41
261	C9orf100
262	C9orf102
263	C9orf103
264	C9orf123
265	C9orf130
266	C9orf23
267	C9orf46
268	C9orf69
269	C9orf85
270	CA5BP
271	CADPS2
272	CALCR
273	CAMKK2
274	CAMSAP1
275	CAPNS1
276	CAPZA2
277	CARKD
278	CARS
279	CASKIN2
280	CASP2
281	CASP8AP2
282	CASQ2
283	CASR
284	CBFA2T2
285	CBR4
286	CBY1
287	CCDC122
288	CCDC25
289	CCDC47
290	CCDC51
291	CCDC6
292	CCDC77
293	CCDC82
294	CCDC84
295	CCDC91
296	CCDC92
297	CCM2
298	CCNE1
299	CCNK
300	CCNT2
301	CCT3
302	CCT5
303	CD164
304	CD44
305	CD59
306	CD86
307	CDC123
308	CDC16
309	CDC27
310	CDC40
311	CDC42BPB
312	CDC5L
313	CDK20
314	CDK5RAP1
315	CDK9
316	CDKN2AIP
317	CDS2
318	CEBPG
319	CENPT
320	CEP76
321	CFHR5
322	CFLAR
323	CHCHD2
324	CHCHD3
325	CHCHD7
326	CHD3
327	CHD8
328	CHMP4C
329	CHMP5
330	CHMP6
331	CHMP7
332	CHORDC1
333	CHRAC1
334	CHRNA9
335	CHST5
336	CHTF8
337	CHURC1
338	CIR1
339	CISD3
340	CITED4
341	CKLF
342	CLASP1
343	CLCF1
344	CLCN6
345	CLCN7
346	CLDN12
347	CLDN16
348	CLDN23
349	CLEC16A
350	CLIC1
351	CLIP2
352	CLK3
353	CLMN
354	CLP1
355	CLPX
356	CLTA
357	CLTC
358	CNNM3
359	CNO
360	CNOT2
361	CNOT4
362	CNOT6L
363	CNOT7
364	CNPY2
365	COASY
366	COG1
367	COMMD5
368	COMMD7
369	COPS3
370	COPS5
371	COQ10B
372	COQ6
373	COX16
374	COX5A
375	COX5B
376	COX6B1
377	COX6C
378	CPNE1
379	CPNE7
380	CRADD
381	CREBL2
382	CRK
383	CRKL
384	CRLF1
385	CS
386	CSE1L
387	CSGALNACT1
388	CSNK1E
389	CSNK1G1
390	CSNK1G2
391	CSNK2A1
392	CSNK2B
393	CSPP1
394	CSTF1
395	CTBP1
396	CTDP1
397	CTNNBL1
398	CTPS2
399	CTR9
400	CTSB
401	CTU2
402	CWC15
403	CWC22
404	CWC25
405	CWF19L2
406	CXCL13
407	CXorf40A
408	CXorf51
409	CXXC1
410	CYB5R4
411	CYCS
412	CYP24A1
413	CYP3A4
414	CYP3A5
415	CYSLTR2
416	DAAM1
417	DAG1
418	DAGLB
419	DARS
420	DBF4
421	DCAF12
422	DCAF4
423	DCLRE1A
424	DCTN3
425	DCTN6
426	DCUN1D5
427	DDRGK1
428	DDX19A
429	DDX27
430	DDX42
431	DDX49
432	DEAF1
433	DECR2
434	DEDD
435	DEFA4
436	DENND3
437	DENND5B
438	DERL1
439	DFFA
440	DGCR11
441	DGCR14
442	DGUOK
443	DHODH
444	DHRS1
445	DHX33
446	DHX35
447	DIABLO
448	DICER1
449	DIDO1
450	DIMT1L
451	DLD
452	DLEC1
453	DLG1
454	DLG5
455	DNAJB1
456	DNAJC10
457	DNAJC19
458	DNAJC2
459	DNAJC5
460	DNAJC7
461	DNAL1
462	DNASE1
463	DNM1L
464	DNMT3B
465	DNTTIP1
466	DOCK9
467	DOLPP1
468	DPM1
469	DPP8
470	DPT
471	DRAM2
472	DRG1
473	DROSHA
474	DSN1
475	DTD1
476	DUS1L
477	DUS2L
478	DUS4L
479	DUSP16
480	DUSP3
481	DYNLRB1
482	DYRK2
483	E2F5
484	ECE2
485	EDC3
486	EDEM2
487	EEF2
488	EFCAB2
489	EFR3A
490	EHBP1L1
491	EHMT1
492	EIF1AX
493	EIF2B1
494	EIF2C3
495	EIF2S3
496	EIF3B
497	EIF3D
498	EIF3F
499	EIF3I
500	EIF4A1
501	EIF4G1
502	EIF4G3
503	EIF5B
504	ELMO2
505	ELP3
506	EME2
507	EML5
508	ENDOU
509	ENOPH1
510	ENOX2
511	ENY2
512	EPB49
513	EPN2
514	EPS15L1
515	EPS8L2
516	ERAL1
517	ERAP2
518	ERC1
519	ERCC3
520	ERGIC3
521	ERH
522	ERI1
523	ERICH1
524	ESF1
525	ESPN
526	ESRP1
527	ETF1
528	EVI5L
529	EXD2
530	EXOC3
531	EXOC5
532	EXOSC10
533	EXPH5
534	EYA3
535	F13B
536	F2R
537	FAF2
538	FAM103A1
539	FAM105A
540	FAM105B
541	FAM109B
542	FAM113A
543	FAM115A
544	FAM116A
545	FAM117A
546	FAM120B
547	FAM131A
548	FAM131B
549	FAM160B2
550	FAM168B
551	FAM173B
552	FAM179B
553	FAM18B1
554	FAM193A
555	FAM201A
556	FAM32A
557	FAM49B
558	FAM71B
559	FAM71D
560	FAM76A
561	FAM82B
562	FAM83D
563	FAM84B
564	FAM86B1
565	FASTKD3
566	FAT1
567	FBXL4
568	FBXL5
569	FBXO18
570	FBXO22
571	FBXO32
572	FBXO34
573	FBXO42
574	FBXO6
575	FBXW10
576	FCRL4
577	FDPSL2A
578	FDX1
579	FDXACB1
580	FECH
581	FEM1B
582	FGFR2
583	FH
584	FIS1
585	FITM2
586	FKBP15
587	FKBP1A
588	FKBP3
589	FKBP9
590	FLII
591	FLJ10661
592	FLJ31306
593	FLNB
594	FLVCR1
595	FMO1
596	FNBP1
597	FNTA
598	FNTB
599	FOSL1
600	FOXB1
601	FOXM1
602	FOXN2
603	FPGS
604	FRMPD1
605	FRS2
606	FTSJ2
607	FTSJ3
608	FUNDC1
609	FURIN
610	FUT10
611	FXC1
612	FXR2
613	FZD3
614	FZD6
615	FZR1
616	G2E3
617	GAB2
618	GAK
619	GALNT1
620	GET4
621	GGA1
622	GGA3
623	GGCT
624	GGPS1
625	GK
626	GLE1
627	GMEB2
628	GMFB
629	GMPPB
630	GMPR2
631	GNAS
632	GNB2L1
633	GNL3
634	GNPAT
635	GNPTG
636	GNRH1
637	GOLGA5
638	GOLT1A
639	GORAB
640	GOSR2
641	GPAA1
642	GPATCH1
643	GPI
644	GPKOW
645	GPR137
646	GPR157
647	GPR172A
648	GPR22
649	GPR50
650	GPRC6A
651	GPS2
652	GPX1
653	GRAP2
654	GRHL2
655	GRIK2
656	GRSF1
657	GSR
658	GSS
659	GSTK1
660	GTF2E2
661	GTF2H1
662	GTF2H5
663	GTF3C3
664	GTPBP10
665	GTPBP5
666	GYG2
667	GZF1
668	GZMB
669	H6PD
670	HAUS1
671	HAUS3
672	HAUS8
673	HBXIP
674	HDGFL1
675	HDHD1
676	HDHD2
677	HEATR1
678	HEATR5A
679	HEATR5B
680	HEBP1
681	HECTD1
682	HELLS
683	HEMK1
684	HIAT1
685	HIATL1
686	HINFP
687	HM13
688	HMBOX1
689	HMG20A
690	HMG20B
691	HMGN2
692	HMGXB4
693	HN1
694	HNRNPF
695	HNRNPH2
696	HP1BP3
697	HPS4
698	HPS5
699	HSD11B2
700	HSF1
701	HSF2
702	HSPA2
703	HUS1
704	HYAL2
705	IAH1
706	IDH3B
707	IER3IP1
708	IFIH1
709	IFNA16
710	IFRD2
711	IFT52
712	IGBP1
713	IGF2BP2
714	IKBKE
715	IL11RA
716	IL12B
717	IL17C
718	IL1A
719	IL20RB
720	IL22
721	IMP4
722	ING1
723	INTS10
724	INTS8
725	INTS9
726	IP6K2
727	IPO5
728	IPO7
729	IRF2
730	IRS2
731	ISCA1
732	ISY1
733	ITCH
734	IWS1
735	JAG2
736	JMJD6
737	JPH2
738	JRKL
739	KARS
740	KATNA1
741	KCNJ16
742	KCNMB3
743	KCNS3
744	KCNV2
745	KCTD11
746	KDM4B
747	KDM5A
748	KDM5C
749	KEL
750	KGFLP2
751	KHDC1
752	KIAA0020
753	KIAA0040
754	KIAA0146
755	KIAA0196
756	KIAA0232
757	KIAA0247
758	KIAA0284
759	KIAA0317
760	KIAA0391
761	KIAA0562
762	KIAA0586
763	KIAA0649
764	KIAA0753
765	KIAA0947
766	KIAA1009
767	KIAA1033
768	KIAA1191
769	KIAA1310
770	KIAA1429
771	KIAA1430
772	KIAA1539
773	KIAA1797
774	KIF13B
775	KIF18A
776	KIF2A
777	KIF5B
778	KIF5C
779	KLHDC10
780	KLHDC2
781	KLHDC4
782	KLHL2
783	KLHL22
784	KLHL29
785	KLHL9
786	KPNA5
787	KRT19
788	KRTCAP2
789	KTI12
790	L1CAM
791	L3MBTL2
792	LAMA5
793	LAMP1
794	LANCL3
795	LARP1
796	LASP1
797	LASS1
798	LASS2
799	LCORL
800	LIPT1
801	LMF2
802	LOC100128191
803	LOC100129550
804	LOC100129637
805	LOC100131564
806	LOC100134229
807	LOC100134368
808	LOC100499467
809	LOC157627
810	LOC339788
811	LOC387895
812	LOC401321
813	LOC401397
814	LOC440173
815	LOC572558
816	LOC643008
817	LOC643749
818	LOC644656
819	LOC729970
820	LOH12CR1
821	LPP
822	LPPR5
823	LRCH4
824	LRP6
825	LRRC28
826	LRRC38
827	LRRC4
828	LRRC47
829	LRRC69
830	LSG1
831	LSM1
832	LSM14A
833	LSM14B
834	LUZP1
835	LYAR
836	LYPD6B
837	LYPLA2
838	LYRM2
839	LYRM5
840	LYZ
841	LZIC
842	LZTR1
843	M6PR
844	MAEA
845	MAF1
846	MAFG
847	MAFK
848	MAML1
849	MAMSTR
850	MANBAL
851	MANF
852	MAP2K1
853	MAP2K4
854	MAP2K7
855	MAP3K9
856	MAP6
857	MAPK9
858	MAPRE1
859	38047
860	39142
861	MARK3
862	MAX
863	MBD2
864	MCM8
865	MDM2
866	ME2
867	MED15
868	MED18
869	MED26
870	MED27
871	MED6
872	MELK
873	MEPCE
874	MEST
875	METT11D1
876	METTL11A
877	METTL3
878	METTL9
879	MFHAS1
880	MGAT1
881	MGC23270
882	MGRN1
883	MICAL1
884	MIF4GD
885	MIIP
886	MIOS
887	MIR4296
888	MIS12
889	MITD1
890	MKL2
891	MKRN1
892	MLL
893	MLL4
894	MLLT1
895	MLX
896	MMD2
897	MOAP1
898	MOB2
899	MOBKL3
900	MPG
901	MPND
902	MPP5
903	MPST
904	MRE11A
905	MREG
906	MRFAP1
907	MRPL15
908	MRPL32
909	MRPL36
910	MRPL54
911	MRPS18C
912	MRPS26
913	MRPS33
914	MRPS35
915	MRPS7
916	MRVI1
917	MS4A14
918	MSH3
919	MSI2
920	MSLN
921	MTA1
922	MTF2
923	MTHFD1
924	MTHFS
925	MTMR3
926	MTOR
927	MTPAP
928	MTRR
929	MVD
930	MYL1
931	MYL12A
932	MYNN
933	MYO15B
934	MYO1C
935	MYPN
936	MYST1
937	MYST2
938	MYST3
939	NAA35
940	NAA40
941	NAE1
942	NAPB
943	NAPG
944	NARS
945	NAT15
946	NAT2
947	NAT6
948	NBN
949	NCBP1
950	NCOA2
951	NCOA3
952	NCOA6
953	NCOR2
954	NCRNA00183
955	NCRNA00188
956	NCRNA00201
957	NDRG3
958	NDUFA13
959	NDUFA9
960	NDUFAF3
961	NDUFB5
962	NDUFB7
963	NDUFS6
964	NECAP1
965	NEDD8
966	NEK9
967	NENF
968	NFATC1
969	NFATC2
970	NFATC3
971	NFE2L1
972	NFKBID
973	NFX1
974	NGDN
975	NGRN
976	NISCH
977	NKIRAS2
978	NMNAT1
979	NOB1
980	NOC4L
981	NOL11
982	NOL12
983	NOL6
984	NONO
985	NOP58
986	NPLOC4
987	NPRL2
988	NQO1
989	NRSN2
990	NSFL1C
991	NSUN2
992	NSUN5
993	NSUN5P1
994	NSUN5P2
995	NT5C
996	NT5C3
997	NT5DC1
998	NT5DC2
999	NUBPL
1000	NUDCD1
1001	NUDT14
1002	NUDT17
1003	NUDT18
1004	NUDT22
1005	NUDT5
1006	NUFIP2
1007	NUMB
1008	NUP133
1009	NUP205
1010	NUP214
1011	NUP35
1012	NUP37
1013	NUP43
1014	NUP54
1015	NUPL2
1016	NXN
1017	NXT1
1018	OBFC1
1019	OBFC2B
1020	OBSCN
1021	OCIAD1
1022	OGDH
1023	OIP5
1024	OLFM1
1025	OR51B4
1026	ORAI1
1027	ORAI3
1028	ORC4
1029	ORMDL1
1030	OSBPL10
1031	OSBPL2
1032	OSGIN2
1033	OSR2
1034	OST4
1035	OSTalpha
1036	OTUB1
1037	OXR1
1038	P2RY12
1039	PABPN1
1040	PAFAH1B2
1041	PAK6
1042	PAN3
1043	PANK2
1044	PANX1
1045	PAPD4
1046	PAPOLA
1047	PAPOLG
1048	PARL
1049	PARVA
1050	PBK
1051	PCBD1
1052	PCBP1
1053	PCDH7
1054	PCM1
1055	PCP2
1056	PCSK7
1057	PCYT1A
1058	PCYT1B
1059	PDAP1
1060	PDCD2L
1061	PDDC1
1062	PDP2
1063	PDPK1
1064	PDRG1
1065	PDSS1
1066	PEPD
1067	PEX2
1068	PEX5
1069	PEX7
1070	PFDN4
1071	PFKFB3
1072	PGAP2
1073	PGS1
1074	PHC3
1075	PHF11
1076	PHF20
1077	PHF20L1
1078	PHYH
1079	PIGC
1080	PIGG
1081	PIGS
1082	PIGT
1083	PIGU
1084	PIGV
1085	PIK3IP1
1086	PIK3R4
1087	PILRB
1088	PIM3
1089	PINK1
1090	PINX1
1091	PIP5K1C
1092	PIP5KL1
1093	PIR
1094	PITPNB
1095	PITPNM2
1096	PKDREJ
1097	PL-5283
1098	PLAA
1099	PLCG1
1100	PLCZ1
1101	PLEKHA5
1102	PLEKHF2
1103	PLSCR3
1104	PLXDC1
1105	PMM2
1106	PNMAL1
1107	PNO1
1108	PNPLA2
1109	PNPLA4
1110	PNPLA6
1111	POC1A
1112	POFUT1
1113	POLD4
1114	POLDIP2
1115	POLL
1116	POLM
1117	POLR2I
1118	POMT2
1119	POP4
1120	POU2F1
1121	POU3F2
1122	PPA1
1123	PPAPDC1B
1124	PPCDC
1125	PPFIA1
1126	PPIA
1127	PPM1A
1128	PPP1CA
1129	PPP1R3E
1130	PPP2CA
1131	PPP2CB
1132	PPP2R2D
1133	PPP2R5C
1134	PPP2R5E
1135	PPP3CA
1136	PPP3CC
1137	PPP4C
1138	PPP4R2
1139	PPP6C
1140	PPP6R2
1141	PPP6R3
1142	PPPDE1
1143	PPPDE2
1144	PRDM2
1145	PRDX3
1146	PRDX4
1147	PREX1
1148	PRIM2
1149	PRKAR1B
1150	PRKAR2A
1151	PRKRIR
1152	PRMT7
1153	PROSC
1154	PRPF6
1155	PRPSAP2
1156	PRSS2
1157	PSMA1
1158	PSMA3
1159	PSMA5
1160	PSMA6
1161	PSMA7
1162	PSMB1
1163	PSMC5
1164	PSMD9
1165	PSMF1
1166	PSMG2
1167	PSMG3
1168	PSPC1
1169	PTAR1
1170	PTCD1
1171	PTDSS2
1172	PTK2
1173	PTK2B
1174	PTPDC1
1175	PTPN1
1176	PTPN21
1177	PTPRA
1178	PTRH2
1179	PTS
1180	PUF60
1181	PUS7
1182	QARS
1183	QRICH1
1184	R3HCC1
1185	R3HDM1
1186	RAB11A
1187	RAB11FIP1
1188	RAB11FIP5
1189	RAB18
1190	RAB1B
1191	RAB21
1192	RAB22A
1193	RAB2A
1194	RAB2B
1195	RAB3IP
1196	RAB40C
1197	RABEP1
1198	RABGGTA
1199	RAC1
1200	RAD21
1201	RAD21L1
1202	RAD54L2
1203	RAE1
1204	RAI1
1205	RALBP1
1206	RALGAPA1
1207	RALGAPB
1208	RANBP3
1209	RARS
1210	RARS2
1211	RASA3
1212	RASEF
1213	RASSF5
1214	RAVER1
1215	RBBP4
1216	RBBP9
1217	RBM17
1218	RBM23
1219	RBM25
1220	RBM38
1221	RBM4
1222	RBM42
1223	RBM7
1224	RBMX2
1225	RCL1
1226	RCOR1
1227	RECQL5
1228	REEP4
1229	RELA
1230	REPIN1
1231	REPS1
1232	REV3L
1233	REXO2
1234	RFPL3
1235	RFWD2
1236	RGL1
1237	RGP1
1238	RGS19
1239	RHCE
1240	RHOA
1241	RHOC
1242	RHOG
1243	RIF1
1244	RIMS1
1245	RIPK2
1246	RNASEK
1247	RNF111
1248	RNF114
1249	RNF122
1250	RNF123
1251	RNF13
1252	RNF138
1253	RNF148
1254	RNF170
1255	RNF185
1256	RNF213
1257	RNF216
1258	RNF24
1259	RNF34
1260	RNF4
1261	RNF7
1262	RNFT1
1263	RNPC3
1264	ROBO1
1265	ROMO1
1266	RPA1
1267	RPF2
1268	RPL11
1269	RPL13
1270	RPL13P5
1271	RPL14
1272	RPL17
1273	RPL19
1274	RPL26
1275	RPL27
1276	RPL27A
1277	RPL30
1278	RPL31
1279	RPL35
1280	RPL36
1281	RPL36A
1282	RPL36AL
1283	RPL38
1284	RPL7
1285	RPL8
1286	RPLP1
1287	RPLP2
1288	RPN2
1289	RPPH1
1290	RPS12
1291	RPS13
1292	RPS15A
1293	RPS21
1294	RPS29
1295	RPS3A
1296	RPS4X
1297	RPS6
1298	RPS6KB1
1299	RPS6KL1
1300	RPS7
1301	RRBP1
1302	RRN3P3
1303	RRP9
1304	RRS1
1305	RSRC2
1306	RTN4
1307	RTN4IP1
1308	RUNDC1
1309	RWDD4
1310	S100A16
1311	S100G
1312	SAMD14
1313	SBNO2
1314	SCGB1A1
1315	SCGB2A2
1316	SCMH1
1317	SCML4
1318	SCN9A
1319	SCO1
1320	SCRIB
1321	SDC4
1322	SDCCAG1
1323	SDF2
1324	SDHA
1325	SDHAF1
1326	SDR39U1
1327	SEC11C
1328	SEC23B
1329	SEC23IP
1330	SEC61A1
1331	SEC62
1332	SEH1L
1333	SEL1L
1334	SELS
1335	SEMA4C
1336	SENP5
1337	SENP8
1338	SEPHS2
1339	2010-09-01
1340	2009-09-01
1341	SERAC1
1342	SERF2
1343	SERGEF
1344	SERINC3
1345	SETD3
1346	SF3B1
1347	SF3B14
1348	SFRS18
1349	SFXN1
1350	SFXN4
1351	SGK3
1352	SGMS2
1353	SGSM3
1354	SH3BGRL3
1355	SH3D19
1356	SH3RF1
1357	SHANK2
1358	SHARPIN
1359	SIAH1
1360	SIAH2
1361	SIPA1L1
1362	SLBP
1363	SLC16A5
1364	SLC17A5
1365	SLC23A2
1366	SLC25A29
1367	SLC25A33
1368	SLC25A40
1369	SLC25A5
1370	SLC25A6
1371	SLC2A4RG
1372	SLC30A7
1373	SLC35A1
1374	SLC35C2
1375	SLC39A14
1376	SLC39A6
1377	SLC39A9
1378	SLC4A10
1379	SLC5A6
1380	SLC6A3
1381	SLC7A6
1382	SLC7A6OS
1383	SLFNL1
1384	SLMAP
1385	SMAD4
1386	SMARCE1
1387	SMC1A
1388	SMC5
1389	SMCR8
1390	SMEK1
1391	SMEK2
1392	SMYD4
1393	SNAPC3
1394	SNHG10
1395	SNHG11
1396	SNPH
1397	SNRNP40
1398	SNRPB2
1399	SNW1
1400	SNX21
1401	SNX3
1402	SNX5
1403	SOS1
1404	SOX6
1405	SPAG11B
1406	SPCS1
1407	SPDYA
1408	SPG7
1409	SPI1
1410	SPIN1
1411	SPOP
1412	SPOPL
1413	SPRED2
1414	SPTLC2
1415	SREBF1
1416	SRP19
1417	SRP72
1418	SRRM1
1419	SRSF5
1420	SRSF6
1421	SS18L1
1422	SSBP1
1423	ST13
1424	ST5
1425	STAG2
1426	STARD3
1427	STARD7
1428	STAT1
1429	STAU1
1430	STEAP2
1431	STK11
1432	STK16
1433	STK17A
1434	STOML2
1435	STRAP
1436	STT3A
1437	STX16
1438	SUPT6H
1439	SURF1
1440	SV2B
1441	SWAP70
1442	SYAP1
1443	SYCP2
1444	SYF2
1445	SYNJ1
1446	SYP
1447	SYPL1
1448	SYS1
1449	TAB2
1450	TACC2
1451	TACO1
1452	TADA2B
1453	TAF1
1454	TAF10
1455	TAF1C
1456	TAF1D
1457	TAF2
1458	TAF4
1459	TAF7L
1460	TAS2R14
1461	TBC1D12
1462	TBC1D13
1463	TBC1D20
1464	TBCB
1465	TBCE
1466	TBK1
1467	TBL1X
1468	TBP
1469	TCF20
1470	TCF25
1471	TCFL5
1472	TCTEX1D2
1473	TDRD7
1474	TECPR2
1475	TEX10
1476	TEX264
1477	TFAP2C
1478	TFDP1
1479	TFIP11
1480	TGS1
1481	THAP10
1482	THAP8
1483	THOC1
1484	THOC2
1485	TIAL1
1486	TICAM1
1487	TIMM22
1488	TIMM8A
1489	TIMM8B
1490	TINAGL1
1491	TINF2
1492	TLE3
1493	TLE4
1494	TLN1
1495	TM2D3
1496	TM4SF1
1497	TM7SF3
1498	TM9SF2
1499	TM9SF4
1500	TMBIM6
1501	TMCO4
1502	TMCO7
1503	TMED5
1504	TMEM106A
1505	TMEM106B
1506	TMEM108
1507	TMEM11
1508	TMEM123
1509	TMEM139
1510	TMEM147
1511	TMEM14C
1512	TMEM175
1513	TMEM184C
1514	TMEM189
1515	TMEM199
1516	TMEM2
1517	TMEM203
1518	TMEM214
1519	TMEM222
1520	TMEM30A
1521	TMEM41A
1522	TMEM41B
1523	TMEM50A
1524	TMEM9B
1525	TMLHE
1526	TMOD1
1527	TMPRSS15
1528	TMUB2
1529	TMX2
1530	TNFAIP6
1531	TNFRSF10B
1532	TNFRSF10D
1533	TNFRSF1A
1534	TNFRSF25
1535	TNIP2
1536	TOMM34
1537	TOP3B
1538	TOPORS
1539	TOR1A
1540	TOX4
1541	TP53INP2
1542	TPD52L2
1543	TPM4
1544	TPP1
1545	TPP2
1546	TPX2
1547	TRAF3
1548	TRAF7
1549	TRAIP
1550	TRAPPC5
1551	TRAPPC8
1552	TRIM21
1553	TRIM35
1554	TRIM44
1555	TRIM47
1556	TRIM52
1557	TRIM62
1558	TRIM68
1559	TRIM72
1560	TRIP4
1561	TRMT12
1562	TRPC4AP
1563	TRUB2
1564	TSC1
1565	TSC2
1566	TSC22D4
1567	TSEN54
1568	TSG101
1569	TSPAN9
1570	TSSC4
1571	TSTA3
1572	TTC1
1573	TTC35
1574	TTC8
1575	TTC9
1576	TTLL5
1577	TTPAL
1578	TUBB1
1579	TULP4
1580	TWF2
1581	TXLNG
1582	TXN
1583	TXNL1
1584	TXNL4A
1585	TYK2
1586	TYW1
1587	U2AF1L4
1588	UBA2
1589	UBA52
1590	UBAC2
1591	UBAP1
1592	UBASH3B
1593	UBC
1594	UBE2A
1595	UBE2C
1596	UBE2R2
1597	UBE3C
1598	UBIAD1
1599	UBLCP1
1600	UBQLN1
1601	UBR4
1602	UBXN1
1603	UBXN2B
1604	UBXN6
1605	UCK1
1606	UCN3
1607	UEVLD
1608	UFSP1
1609	UGGT1
1610	UHRF1
1611	ULK3
1612	UNC13B
1613	UNC50
1614	UNK
1615	UPF3B
1616	UQCR10
1617	UQCRQ
1618	URGCP
1619	URM1
1620	USE1
1621	USF2
1622	USP14
1623	USP19
1624	USP34
1625	USP4
1626	USP42
1627	USP46
1628	USP47
1629	USP48
1630	UTP14A
1631	UXT
1632	VAC14
1633	VBP1
1634	VCPIP1
1635	VDAC3
1636	VEZT
1637	VIPAR
1638	VNN2
1639	VPRBP
1640	VPS11
1641	VPS28
1642	VPS37A
1643	VPS54
1644	VPS72
1645	VPS8
1646	VTI1B
1647	VWA3A
1648	WASF2
1649	WBSCR16
1650	WBSCR22
1651	WDR1
1652	WDR11
1653	WDR25
1654	WDR33
1655	WDR37
1656	WDR41
1657	WDR49
1658	WDR53
1659	WDR59
1660	WDR6
1661	WDR70
1662	WDR8
1663	WDR85
1664	WDR89
1665	WDTC1
1666	WEE1
1667	WFIKKN1
1668	WHSC1L1
1669	WNK1
1670	WTAP
1671	XRN2
1672	YAP1
1673	YARS2
1674	YME1L1
1675	YTHDF1
1676	YWHAQ
1677	ZADH2
1678	ZAK
1679	ZBED1
1680	ZBED5
1681	ZBTB1
1682	ZBTB25
1683	ZBTB34
1684	ZBTB4
1685	ZBTB5
1686	ZC3H13
1687	ZC3H14
1688	ZC3H15
1689	ZC3H18
1690	ZC3H3
1691	ZCCHC3
1692	ZCCHC7
1693	ZCCHC9
1694	ZDHHC13
1695	ZDHHC19
1696	ZDHHC4
1697	ZDHHC5
1698	ZDHHC6
1699	ZFAND2A
1700	ZFP161
1701	ZFP41
1702	ZFYVE21
1703	ZFYVE26
1704	ZFYVE27
1705	ZKSCAN1
1706	ZMAT5
1707	ZMIZ2
1708	ZMYM1
1709	ZNF133
1710	ZNF140
1711	ZNF142
1712	ZNF146
1713	ZNF148
1714	ZNF16
1715	ZNF165
1716	ZNF18
1717	ZNF187
1718	ZNF195
1719	ZNF217
1720	ZNF236
1721	ZNF24
1722	ZNF263
1723	ZNF266
1724	ZNF3
1725	ZNF302
1726	ZNF317
1727	ZNF331
1728	ZNF34
1729	ZNF354B
1730	ZNF384
1731	ZNF410
1732	ZNF484
1733	ZNF510
1734	ZNF529
1735	ZNF557
1736	ZNF565
1737	ZNF57
1738	ZNF595
1739	ZNF599
1740	ZNF623
1741	ZNF627
1742	ZNF638
1743	ZNF653
1744	ZNF682
1745	ZNF7
1746	ZNF707
1747	ZNF720
1748	ZNF75D
1749	ZNF782
1750	ZNF785
1751	ZNF800
1752	ZNF813
1753	ZNF826P
1754	ZNF827
1755	ZNF839
1756	ZNFX1
1757	ZNRF1
1758	ZSCAN10
1759	ZSCAN2
1760	ZSWIM1
1761	ZUFSP
1762	ZW10

## Sheet: Table S3
Table S3: Integrative Cluster Signature (Copy number and mRNA correlated genes)
Index	Gene ID	Fold Change IC2/IC1	Category	Gene Name	GO Molecular Function	GO Biological Process	Pathway
1	CYP3A5	0.0896603	IC1	Cytochrome P450 3A5	oxidoreductase activity,	respiratory electron transport chain,steroid metabolic process,	---
2	GSR	0.325008	IC1	Glutathione reductase, mitochondrial	oxidoreductase activity	immune system process, respiratory electron transport chain, ferredoxin metabolic process, oxygen and reactive oxygen species me... <Preview truncated at 128 characters>	-
3	PCBD1	0.418672	IC1	Pterin-4-alpha-carbinolamine dehydratase	hydro-lyase activity,	transcription from RNA polymerase II promoter,	---
4	AKAP1	0.421198	IC1	A-kinase anchor protein 1, mitochondrial	receptor binding,	protein targeting,signal transduction,signal transduction	---
5	ERICH1	0.454998	IC1	Glutamate-rich protein 1	---	---	---
6	INTS10	0.467189	IC1	Integrator complex subunit 10	---	---	---
7	PDSS1	0.47271	IC1	Decaprenyl-diphosphate synthase subunit 1	acyltransferase activity,	metabolic process,	Cholesterol biosynthesis->Dimethylallyl trans-transferase,
8	ACTR3B	0.474434	IC1	Actin-related protein 3B	structural constituent of cytoskeleton,,,,	intracellular protein transport,exocytosis,endocytosis,mitosis,cytokinesis,mitosis,cellular component morphogenesis,cellular com... <Preview truncated at 128 characters>	Huntington disease->Actin,
9	DUS1L	0.489426	IC1	tRNA-dihydrouridine(16/17) synthase [NAD(P)(+)]-like	catalytic activity,	tRNA metabolic process,	---
10	AGPAT5	0.491972	IC1	1-acyl-sn-glycerol-3-phosphate acyltransferase epsilon	acyltransferase activity,	phospholipid metabolic process,	---
11	FLJ10661	0.494228	IC1	---	---	---	---
12	SFXN4	0.506607	IC1	Sideroflexin-4	cation transmembrane transporter activity,	cation transport,	---
13	PINX1	0.523315	IC1	PIN2/TERF1-interacting telomerase inhibitor 1	nucleic acid binding,protein binding,enzyme inhibitor activity	---	---
14	TSEN54	0.588408	IC1	tRNA-splicing endonuclease subunit Sen54	endoribonuclease activity,nucleic acid binding,	nucleobase, nucleoside, nucleotide and nucleic acid metabolic process,	---
15	ZFYVE27	0.633337	IC1	Protrudin	transcription factor activity,transcription factor activity,	transcription from RNA polymerase II promoter,	---
16	CNPY2	0.635081	IC1	Protein canopy homolog 2	---	---	---
17	MRPL32	0.656852	IC1	39S ribosomal protein L14, mitochondrial	structural constituent of ribosome, nucleic acid binding	translation	-
18	RPS6	0.673518	IC1	---	---	---	---
19	SLC25A5	0.737873	IC1	ADP/ATP translocase 2	amino acid transmembrane transporter activity,transmembrane transporter activity,calcium ion binding,calmodulin binding,,	cation transport,phosphate transport,lipid transport,nucleobase, nucleoside, nucleotide and nucleic acid transport,phosphate met... <Preview truncated at 128 characters>	---
20	C20orf4	1.49107	IC2	Uncharacterized protein C20orf4	-	nuclear mRNA splicing, via spliceosome	-
21	ACOT8	1.49585	IC2	Acyl-coenzyme A thioesterase 8	hydrolase activity, acting on ester bonds	-	-
22	DPM1	1.51438	IC2	Dolichol-phosphate mannosyltransferase	transferase activity, transferring glycosyl groups,	carbohydrate metabolic process,protein amino acid glycosylation,	---
23	TRPC4AP	1.52351	IC2	Short transient receptor potential channel 4-associated protein	---	---	---
24	MELK	1.5388	IC2	Maternal embryonic leucine zipper kinase	protein kinase activity,,,,,,	spermatogenesis,immune system process,muscle contraction,cell cycle,calcium-mediated signaling,gluconeogenesis,protein amino aci... <Preview truncated at 128 characters>	---
25	RBM42	1.55309	IC2	RNA-binding protein 42	RNA splicing factor activity, transesterification mechanism,structural constituent of ribosome,poly(A) RNA binding,,,,	spermatogenesis,neurological system process,cell cycle,DNA replication,nuclear mRNA splicing, via spliceosome,mRNA polyadenylati... <Preview truncated at 128 characters>	---,
26	TSSC4	1.55694	IC2	Protein TSSC4	-	-	-
27	PANK2	1.55748	IC2	Pantothenate kinase 2, mitochondrial	kinase activity,	coenzyme metabolic process,	Coenzyme A biosynthesis->Pantothenate kinase,
28	DYNLRB1	1.55907	IC2	Dynein light chain roadblock-type 1	structural constituent of cytoskeleton,	cell motion,	---
29	PHF20	1.56277	IC2	PHD finger protein 20	transcription factor activity,transcription factor activity,	transcription from RNA polymerase II promoter,	---
30	TBC1D13	1.56286	IC2	TBC1 domain family member 13	hydrolase activity,protein binding,small GTPase regulator activity,	intracellular protein transport,exocytosis,cellular component morphogenesis,cellular component morphogenesis,cellular component ... <Preview truncated at 128 characters>	---,
31	DDX27	1.57114	IC2	Probable ATP-dependent RNA helicase DDX27	RNA helicase activity,translation factor activity, nucleic acid binding,translation initiation factor activity	nucleobase, nucleoside, nucleotide and nucleic acid metabolic process,translation,	---
32	CDK9	1.59239	IC2	Cyclin-dependent kinase 9	non-membrane spanning protein tyrosine kinase activity,,,,,,	mitosis,cell surface receptor linked signal transduction,intracellular signaling cascade,glycogen metabolic process,protein amin... <Preview truncated at 128 characters>	---
33	ROMO1	1.59356	IC2	Reactive oxygen species modulator 1	---	---	---
34	RALGAPB	1.5954	IC2	Ral GTPase-activating protein subunit beta	---	---	---
35	C20orf43	1.6091	IC2	UPF0549 protein C20orf43	-	embryonic development	-
36	TPX2	1.61744	IC2	Targeting protein for Xklp2	structural constituent of cytoskeleton,microtubule binding,	mitosis,mitosis,chromosome segregation	---
37	UBAP1	1.63494	IC2	Ubiquitin-associated protein 1	---	---	---
38	PFDN4	1.64763	IC2	Prefoldin subunit 4	---	---	---
39	DCTN3	1.66386	IC2	Dynactin subunit 3	---	---	Huntington disease->Dynactin,
40	TMEM41B	1.6675	IC2	Transmembrane protein 41B	---	---	---
41	ZFP41	1.67385	IC2	Zinc finger protein 41 homolog	transcription factor activity,transcription factor activity,	regulation of transcription from RNA polymerase II promoter,	---
42	RTN4	1.67992	IC2	Reticulon-4	---	intracellular protein transport,ectoderm development,nervous system development	---
43	CTNNBL1	1.69481	IC2	Beta-catenin-like protein 1	---	---	---
44	KATNA1	1.7057	IC2	Katanin p60 ATPase-containing subunit A1	hydrolase activity,structural constituent of cytoskeleton,microtubule binding,,	sensory perception,intracellular protein transport,vesicle-mediated transport,proteolysis,cellular component morphogenesis,cellu... <Preview truncated at 128 characters>	---
45	AURKA	1.70905	IC2	Aurora kinase A	protein kinase activity,,	mitosis,protein amino acid phosphorylation,cytokinesis,mitosis	---,
46	RAB22A	1.74603	IC2	Ras-related protein Rab-22A	---	---	---
47	RAE1	1.75186	IC2	Rab proteins geranylgeranyltransferase component A 1	acyltransferase activity, protein binding, small GTPase regulator activity	neurotransmitter secretion, intracellular protein transport, vesicle-mediated transport, intracellular signaling cascade, synapt... <Preview truncated at 128 characters>	-
48	AKIRIN2	1.75363	IC2	Akirin-2	-	-	-
49	ZNF707	1.7693	IC2	---	---	---	---
50	TECPR2	1.7722	IC2	Tectonin beta-propeller repeat-containing protein 2	-	-	-
51	POFUT1	1.81063	IC2	GDP-fucose protein O-fucosyltransferase 1	---	---	---
52	UBE2C	1.81488	IC2	Ubiquitin-conjugating enzyme E2 C	ligase activity,,,,,	negative regulation of apoptosis,mitosis,meiosis,protein modification process,proteolysis,mitosis,meiosis,chromosome segregation... <Preview truncated at 128 characters>	Ubiquitin proteasome pathway->Ubiquitin-conjugating enzyme E2
53	LUZP1	1.81996	IC2	Leucine zipper protein 1	---	---	---
54	TAB2	1.82908	IC2	TGF-beta-activated kinase 1 and MAP3K7-binding protein 2	transcription factor activity	regulation of transcription from RNA polymerase II promoter, transcription initiation from RNA polymerase II promoter	p38 MAPK pathway->TAK1 binding protein 2
55	PIGT	1.84846	IC2	GPI transamidase component PIG-T	---	---	---
56	EPN2	1.8554	IC2	Epsin-2	---,,	neurotransmitter secretion,intracellular protein transport,endocytosis,intracellular signaling cascade,synaptic transmission,int... <Preview truncated at 128 characters>	---
57	BTBD10	1.85663	IC2	BTB/POZ domain-containing protein 10	-	protein folding	-
58	CPNE1	1.85752	IC2	Copine-1	---	intracellular protein transport,	---
59	ATRN	1.86637	IC2	Attractin	hydrolase activity,receptor activity,structural molecule activity,receptor binding,,,,,,,,	immune system process,muscle contraction,neurological system process,intracellular protein transport,endocytosis,signal transduc... <Preview truncated at 128 characters>	---
60	HPS5	1.87448	IC2	Hermansky-Pudlak syndrome 5 protein	---	---	---
61	RNF114	1.87919	IC2	RING finger protein 114	transcription factor activity,transcription factor activity,	spermatogenesis,	---
62	KHDC1	1.88356	IC2	KH homology domain-containing protein 1	---	---	---
63	CDS2	1.88823	IC2	PERQ amino acid-rich with GYF domain-containing protein 1	---	---	---
64	SPIN1	1.89126	IC2	Spindlin-1	---	---	---
65	TOR1A	1.90725	IC2	Torsin-1A	---	neurological system process,protein folding,	Parkinson disease->Torsin A,
66	MED27	1.91575	IC2	Mediator of RNA polymerase II transcription subunit 27	transcription factor activity,transcription factor activity,transcription cofactor activity	regulation of transcription from RNA polymerase II promoter,	---
67	NCOA3	1.92366	IC2	Nuclear receptor coactivator 3	acetyltransferase activity,transcription factor activity,transcription factor activity	signal transduction,regulation of transcription from RNA polymerase II promoter,signal transduction	Gonadotropin releasing hormone receptor pathway->Ncoa3,
68	TTPAL	1.94226	IC2	Alpha-tocopherol transfer protein-like	oxidoreductase activity,	intracellular protein transport,regulation of amino acid metabolic process,	---
69	ZNF187	1.94861	IC2	---	---	---	---
70	C20orf111	1.94977	IC2	Uncharacterized protein C20orf111	-	-	-
71	RAB11FIP5	1.97708	IC2	Rab11 family-interacting protein 5	---	---	---
72	ATXN3	2.00186	IC2	Ataxin-3	transcription factor activity,transcription factor activity,	transcription from RNA polymerase II promoter,mRNA transcription,	---
73	STAT1	2.00953	IC2	Signal transducer and activator of transcription 1-alpha/beta	transcription factor activity,transcription factor activity,,,,,,,,,,	immune response,negative regulation of apoptosis,negative regulation of apoptosis,JAK-STAT cascade,regulation of transcription f... <Preview truncated at 128 characters>	Ras Pathway->Signal transducers and activators of transcription,Oxidative stress response->v-myc myelocytomatosis viral oncogen... <Preview truncated at 128 characters>
74	C19orf12	2.06855	IC2	Protein C19orf12	---	---	---
75	SERINC3	2.07184	IC2	Serine incorporator 3	---	---	---
76	PANX1	2.09282	IC2	Pannexin-1	---	---	---
77	C6orf72	2.10157	IC2	---	---	---	---
78	ZDHHC13	2.1172	IC2	Palmitoyltransferase ZDHHC13	---	---	---
79	DNTTIP1	2.15743	IC2	Deoxynucleotidyltransferase terminal-interacting protein 1	ligand-dependent nuclear receptor activity,transcription factor activity,transcription factor activity	regulation of nucleobase, nucleoside, nucleotide and nucleic acid metabolic process,	---
80	PTPN21	2.16299	IC2	Tyrosine-protein phosphatase non-receptor type 21	phosphoprotein phosphatase activity,phosphoprotein phosphatase activity,receptor activity,,,,,,,,,,,	female gamete generation,immune system process,protein targeting,vesicle-mediated transport,mitosis,transmembrane receptor prote... <Preview truncated at 128 characters>	---
81	IFT52	2.17724	IC2	Intraflagellar transport protein 52 homolog	structural constituent of cytoskeleton,	intracellular protein transport,cell surface receptor linked signal transduction,cell surface receptor linked signal transductio... <Preview truncated at 128 characters>	---
82	DAAM1	2.23851	IC2	Disheveled-associated activator of morphogenesis 1	structural constituent of cytoskeleton,actin binding,	cell motion,	Nicotinic acetylcholine receptor signaling pathway->Myosin,
83	PTPN1	2.24533	IC2	Tyrosine-protein phosphatase non-receptor type 1	phosphoprotein phosphatase activity,phosphoprotein phosphatase activity,receptor activity,,,,,,,,	female gamete generation,protein targeting,vesicle-mediated transport,mitosis,transmembrane receptor protein tyrosine kinase sig... <Preview truncated at 128 characters>	Cadherin signaling pathway->Protein-tyrosine phosphatases, non-receptor type 1
84	ELMO2	2.27346	IC2	Engulfment and cell motility protein 2	receptor binding,	cell motion,	Integrin signalling pathway->ELMO,
85	TINAGL1	2.38014	IC2	Tubulointerstitial nephritis antigen-like	cysteine-type peptidase activity,,	antigen processing and presentation,proteolysis,cellular process,cellular defense response	---,
86	FLII	2.39333	IC2	Protein flightless-1 homolog	structural constituent of cytoskeleton,calcium ion binding,actin binding,	cellular component morphogenesis,cellular component morphogenesis,cellular component morphogenesis,embryonic development	---,
87	LAMA5	2.40224	IC2	Laminin subunit alpha-5	hydrolase activity,receptor activity,structural molecule activity,receptor binding,,,,,,,,	immune system process,muscle contraction,neurological system process,intracellular protein transport,endocytosis,signal transduc... <Preview truncated at 128 characters>	Integrin signalling pathway->Laminin
88	CD59	2.42569	IC2	CD59 glycoprotein	receptor binding,	immune system process,	---
89	ZNFX1	2.44945	IC2	NFX1-type zinc finger-containing protein 1	DNA helicase activity,RNA helicase activity,endoribonuclease activity,single-stranded DNA binding,,	cell cycle,DNA replication,regulation of transcription from RNA polymerase II promoter,nuclear mRNA splicing, via spliceosome,tR... <Preview truncated at 128 characters>	---
90	ITCH	2.47114	IC2	E3 ubiquitin-protein ligase Itchy homolog	ubiquitin-protein ligase activity,,	proteolysis,ectoderm development,mesoderm development,nervous system development	Ubiquitin proteasome pathway->Ubiquitin protein ligase E3
91	BCAS4	2.51216	IC2	Breast carcinoma-amplified sequence 4	---	---	---
92	RNF24	2.7106	IC2	RING finger protein 24	---	---	---
93	KCTD11	2.7191	IC2	BTB/POZ domain-containing protein KCTD11	protein binding,	cation transport,	---
94	ZBTB4	2.80853	IC2	Zinc finger and BTB domain-containing protein 4	transcription factor activity,transcription factor activity,	regulation of transcription from RNA polymerase II promoter,	---
95	PINK1	2.82139	IC2	Serine/threonine-protein kinase PINK1, mitochondrial	transmembrane receptor protein kinase activity,transmembrane receptor protein serine/threonine kinase activity,transmembrane rec... <Preview truncated at 128 characters>	---	---
96	JPH2	2.8404	IC2	Junctophilin-2	---	---	---
97	ASAP1	2.86979	IC2	Arf-GAP with SH3 domain, ANK repeat and PH domain-containing protein 1	nucleic acid binding,protein binding,small GTPase regulator activity,	G-protein coupled receptor protein signaling pathway,cell adhesion,G-protein coupled receptor protein signaling pathway,cell adh... <Preview truncated at 128 characters>	---,
98	MARCH4	2.99659	IC2	---	---	---	---
99	CCDC92	3.02666	IC2	Coiled-coil domain-containing protein 92	---	---	---
100	PARVA	3.22854	IC2	Alpha-parvin	structural constituent of cytoskeleton,	cell motion,	Integrin signalling pathway->Parvin,
101	PLSCR3	3.23943	IC2	Phospholipid scramblase 3	---	immune system process,lipid transport,phospholipid metabolic process,blood coagulation	---,
102	FBXO32	3.3623	IC2	F-box only protein 32	---	---	---
103	AMPD3	3.50936	IC2	AMP deaminase 3	hydrolase activity,deaminase activity,	purine base metabolic process,	Purine metabolism->5-AMP Deaminase,
104	FNBP1	3.8267	IC2	Formin-binding protein 1	structural constituent of cytoskeleton,receptor binding,	intracellular protein transport,endocytosis,	---
105	SWAP70	3.91695	IC2	Switch-associated protein 70	nucleic acid binding,	B cell mediated immunity,DNA recombination,response to stimulus	---
106	IL1A	3.91791	IC2	Interleukin-1 alpha	hematopoietin/interferon-class (D200-domain) cytokine receptor binding,,,,	immune response,macrophage activation,cell cycle,cytokine-mediated signaling pathway,cell-cell signaling,cell cycle,cytokine-med... <Preview truncated at 128 characters>	Interleukin signaling pathway->Interleukin,Interleukin signaling pathway->Interleukin receptor beta subunit
107	SNX21	3.98546	IC2	Sorting nexin-21	---	intracellular signaling cascade,intracellular signaling cascade	---
108	LYPD6B	4.22715	IC2	Ly6/PLAUR domain-containing protein 6B	---	---	---
109	CYP24A1	4.2401	IC2	1,25-dihydroxyvitamin D(3) 24-hydroxylase, mitochondrial	oxidoreductase activity,,	respiratory electron transport chain,steroid metabolic process,	Vitamin D metabolism and pathway->Vitamin D 24-Hydroxylase,Vitamin D metabolism and pathway->Vitamin D 24-Hydroxylase,
110	C6orf168	4.86414	IC2	Uncharacterized protein C6orf168	---	ectoderm development,nervous system development,	---
111	FOSL1	5.17715	IC2	Fos-related antigen 1	transcription factor activity	immune system process, neurological system process, induction of apoptosis, cell cycle, regulation of transcription from RNA pol... <Preview truncated at 128 characters>	TGF-beta signaling pathway->Co-activators or corepressors
112	TFAP2C	6.63489	IC2	Transcription factor AP-2 gamma	transcription factor activity,transcription factor activity,	regulation of transcription from RNA polymerase II promoter,ectoderm development,	---
113	L1CAM	9.70163	IC2	Neural cell adhesion molecule L1	phosphoprotein phosphatase activity,phosphoprotein phosphatase activity,receptor activity,,,,,,,,,	immune system process,muscle contraction,neurological system process,induction of apoptosis,cell cycle,cell surface receptor lin... <Preview truncated at 128 characters>	---
114	ADM	11.4335	IC2	ADM	hormone activity,	blood circulation,regulation of vasoconstriction,	---

## Sheet: Table S4
Table S4: Integrative cluster-specific pathway
Index	Gene ID	Source	Fold Change	q-value(%)	Category
1	MODULE_373	GSEA.c4	0.242018	0.167268	IC1
2	LEE_LIVER_CANCER_DENA_DN	GSEA.c2	0.255718	0.167268	IC1
3	REACTOME_REGULATION_OF_GENE_EXPRESSION_IN_BETA_CELLS	GSEA.c2	0.304524	0.167268	IC1
4	DOANE_BREAST_CANCER_CLASSES	GSEA.c2	0.312687	0.167268	IC1
5	WANG_BARRETTS_ESOPHAGUS_AND_ESOPHAGUS_CANCER	GSEA.c2	0.321336	0.167268	IC1
6	MOOTHA_MITOCHONDRIA	GSEA.c2	0.32504	0.167268	IC1
7	NAKAMURA_ADIPOGENESIS_LATE	GSEA.c2	0.328029	0.167268	IC1
8	DAIRKEE_CANCER_PRONE_RESPONSE_BPA_E2	GSEA.c2	0.356128	0.167268	IC1
9	MIPS_28S_RIBOSOMAL_SUBUNIT_MITOCHONDRIAL	GSEA.c2	0.372177	0.167268	IC1
10	CAMP_UP.V1	GSEA.c6	0.381577	0.167268	IC1
11	WONG_MITOCHONDRIA_GENE_MODULE	GSEA.c2	0.381766	0.167268	IC1
12	CHARAFE_BREAST_CANCER_LUMINAL_VS_BASAL	GSEA.c2	0.386008	0.167268	IC1
13	MODULE_25	GSEA.c4	0.412474	0.167268	IC1
14	PRC2_SUZ12_UP.V1_UP	GSEA.c6	0.459043	0.167268	IC1
15	MODULE_42	GSEA.c4	0.465921	0.167268	IC1
16	MODULE_22	GSEA.c4	0.481251	0.167268	IC1
17	CTTTGCA,MIR-527	GSEA.c3	2.00063	0.167268	IC2
18	MODULE_522	GSEA.c4	2.00196	0.167268	IC2
19	GARGALOVIC_RESPONSE_TO_OXIDIZED_PHOSPHOLIPIDS_MAGENTA_UP	GSEA.c2	2.00275	0	IC2
20	GRAHAM_CML_QUIESCENT_VS_NORMAL_DIVIDING_UP	GSEA.c2	2.0053	0	IC2
21	NGUYEN_NOTCH1_TARGETS_UP	GSEA.c2	2.00557	0.167268	IC2
22	CAGTATT,MIR-200B,MIR-200C,MIR-429	GSEA.c3	2.00562	0.167268	IC2
23	CCAWWNAAGG_V$SRF_Q4	GSEA.c3	2.0066	0	IC2
24	REACTOME_NUCLEAR_SIGNALING_BY_ERBB4	GSEA.c2	2.00741	0.167268	IC2
25	AFFAR_YY1_TARGETS_UP	GSEA.c2	2.00771	0.167268	IC2
26	GROSS_ELK3_TARGETS_UP	GSEA.c2	2.00846	0.167268	IC2
27	BROWNE_HCMV_INFECTION_24HR_DN	GSEA.c2	2.00858	0	IC2
28	PID_INTEGRIN1_PATHWAY	GSEA.c2	2.00901	0	IC2
29	LABBE_TARGETS_OF_TGFB1_AND_WNT3A	GSEA.c2	2.00978	0	IC2
30	REACTOME_CELL_EXTRACELLULAR_MATRIX_INTERACTIONS	GSEA.c2	2.01073	0.167268	IC2
31	REACTOME_SEMAPHORIN_INTERACTIONS	GSEA.c2	2.0123	0.167268	IC2
32	GROSS_ELK3_TARGETS_DN	GSEA.c2	2.01261	0.167268	IC2
33	MODULE_493	GSEA.c4	2.01272	0	IC2
34	ANATOMICAL_STRUCTURE_DEVELOPMENT	GSEA.c5	2.01283	0	IC2
35	MYLLYKANGAS_AMPLIFICATION_HOT_SPOT_22	GSEA.c2	2.01397	0.167268	IC2
36	TTCCGTT,MIR-191	GSEA.c3	2.01489	0.167268	IC2
37	VART_KSHV_INFECTION_ANGIOGENIC_MARKERS	GSEA.c2	2.01558	0	IC2
38	GRUETZMANN_PANCREATIC_CANCER_UP	GSEA.c2	2.01628	0	IC2
39	SARTIPY_BLUNTED_BY_INSULIN_RESISTANCE	GSEA.c2	2.01712	0	IC2
40	ADENYLATE_CYCLASE_ACTIVATION	GSEA.c5	2.01742	0	IC2
41	GRANDVAUX_IRF3_TARGETS_DN	GSEA.c2	2.01764	0.167268	IC2
42	GROSS_HYPOXIA_VIA_ELK3_DN	GSEA.c2	2.01872	0	IC2
43	SENESE_HDAC1_TARGETS_UP	GSEA.c2	2.02129	0.167268	IC2
44	REGULATION_OF_TRANSFORMING_GROWTH_FACTOR_BETA_RECEPTOR_SIGNALING_PATHWAY	GSEA.c5	2.02151	0	IC2
45	ELVIDGE_HYPOXIA_BY_DMOG_UP	GSEA.c2	2.02156	0	IC2
46	JOHNSTONE_PARVB_TARGETS_1_DN	GSEA.c2	2.02368	0.167268	IC2
47	BROWNE_HCMV_INFECTION_10HR_UP	GSEA.c2	2.02629	0.167268	IC2
48	GNF2_TIMP2	GSEA.c4	2.02759	0	IC2
49	CYTOKINE_METABOLIC_PROCESS	GSEA.c5	2.02924	0.167268	IC2
50	SCHAEFFER_PROSTATE_DEVELOPMENT_6HR_UP	GSEA.c2	2.02935	0.167268	IC2
51	COFACTOR_TRANSPORT	GSEA.c5	2.0305	0.167268	IC2
52	NGUYEN_NOTCH1_TARGETS_DN	GSEA.c2	2.03198	0	IC2
53	BOYAULT_LIVER_CANCER_SUBCLASS_G123	GSEA.c2	2.03433	0	IC2
54	IZADPANAH_STEM_CELL_ADIPOSE_VS_BONE_DN	GSEA.c2	2.0351	0	IC2
55	BROWNE_HCMV_INFECTION_2HR_DN	GSEA.c2	2.03592	0	IC2
56	SASSON_RESPONSE_TO_GONADOTROPHINS_DN	GSEA.c2	2.03812	0	IC2
57	PROTEOLYSIS	GSEA.c5	2.03854	0.167268	IC2
58	V$NFKAPPAB65_01	GSEA.c3	2.03883	0.167268	IC2
59	XU_HGF_TARGETS_INDUCED_BY_AKT1_48HR_UP	GSEA.c2	2.03987	0	IC2
60	PID_DELTANP63PATHWAY	GSEA.c2	2.04167	0.167268	IC2
61	WANG_CISPLATIN_RESPONSE_AND_XPC_DN	GSEA.c2	2.04454	0	IC2
62	SCHAEFFER_PROSTATE_DEVELOPMENT_48HR_DN	GSEA.c2	2.04498	0.167268	IC2
63	DANG_REGULATED_BY_MYC_DN	GSEA.c2	2.04657	0	IC2
64	IGLESIAS_E2F_TARGETS_UP	GSEA.c2	2.04724	0.167268	IC2
65	ZHENG_FOXP3_TARGETS_IN_THYMUS	GSEA.c2	2.04896	0	IC2
66	TTANTCA_UNKNOWN	GSEA.c3	2.05107	0	IC2
67	MARSON_FOXP3_TARGETS	GSEA.c2	2.05243	0	IC2
68	WONG_ADULT_TISSUE_STEM_MODULE	GSEA.c2	2.0558	0	IC2
69	TSENG_IRS1_TARGETS_DN	GSEA.c2	2.05594	0.167268	IC2
70	SWEET_LUNG_CANCER_KRAS_DN	GSEA.c2	2.05594	0	IC2
71	RAMPON_ENRICHED_LEARNING_ENVIRONMENT_EARLY_UP	GSEA.c2	2.0574	0	IC2
72	BOYAULT_LIVER_CANCER_SUBCLASS_G2	GSEA.c2	2.05825	0	IC2
73	REGULATION_OF_PHOSPHORYLATION	GSEA.c5	2.05917	0	IC2
74	CHARAFE_BREAST_CANCER_LUMINAL_VS_BASAL_DN	GSEA.c2	2.06104	0	IC2
75	REACTOME_SIGNALING_BY_PDGF	GSEA.c2	2.06113	0.167268	IC2
76	ACCTGTTG_UNKNOWN	GSEA.c3	2.06135	0	IC2
77	KIM_WT1_TARGETS_UP	GSEA.c2	2.06203	0	IC2
78	EXTRACELLULAR_STRUCTURE_ORGANIZATION_AND_BIOGENESIS	GSEA.c5	2.06219	0.167268	IC2
79	LINDGREN_BLADDER_CANCER_HIGH_RECURRENCE	GSEA.c2	2.06267	0	IC2
80	LAIHO_COLORECTAL_CANCER_SERRATED_UP	GSEA.c2	2.0636	0	IC2
81	REGULATION_OF_CELL_ADHESION	GSEA.c5	2.06625	0	IC2
82	DACOSTA_UV_RESPONSE_VIA_ERCC3_XPCS_DN	GSEA.c2	2.06827	0	IC2
83	V$SMAD_Q6	GSEA.c3	2.06892	0.167268	IC2
84	V$AFP1_Q6	GSEA.c3	2.07135	0	IC2
85	V$ZIC2_01	GSEA.c3	2.07259	0	IC2
86	DUNNE_TARGETS_OF_AML1_MTG8_FUSION_DN	GSEA.c2	2.07288	0.167268	IC2
87	HUMMERICH_MALIGNANT_SKIN_TUMOR_UP	GSEA.c2	2.0769	0	IC2
88	MCCLUNG_DELTA_FOSB_TARGETS_2WK	GSEA.c2	2.07774	0.167268	IC2
89	PID_AJDISS_2PATHWAY	GSEA.c2	2.07827	0	IC2
90	BONE_REMODELING	GSEA.c5	2.07836	0.167268	IC2
91	TISSUE_DEVELOPMENT	GSEA.c5	2.08014	0.167268	IC2
92	BIOCARTA_ERYTH_PATHWAY	GSEA.c2	2.08251	0	IC2
93	REACTOME_POST_CHAPERONIN_TUBULIN_FOLDING_PATHWAY	GSEA.c2	2.08515	0.167268	IC2
94	MODULE_201	GSEA.c4	2.08632	0.167268	IC2
95	TGFB_UP.V1_UP	GSEA.c6	2.08635	0	IC2
96	PHONG_TNF_RESPONSE_VIA_P38_COMPLETE	GSEA.c2	2.08647	0	IC2
97	ZHOU_TNF_SIGNALING_30MIN	GSEA.c2	2.08685	0	IC2
98	QI_PLASMACYTOMA_DN	GSEA.c2	2.08845	0.167268	IC2
99	LIU_SOX4_TARGETS	GSEA.c2	2.09144	0	IC2
100	ZWANG_CLASS_1_TRANSIENTLY_INDUCED_BY_EGF	GSEA.c2	2.09151	0	IC2
101	ROZANOV_MMP14_TARGETS_SUBSET	GSEA.c2	2.09152	0	IC2
102	V$OSF2_Q6	GSEA.c3	2.09154	0.167268	IC2
103	REGULATION_OF_IMMUNE_RESPONSE	GSEA.c5	2.09212	0.167268	IC2
104	PID_ALK1PATHWAY	GSEA.c2	2.0924	0	IC2
105	CREIGHTON_ENDOCRINE_THERAPY_RESISTANCE_1	GSEA.c2	2.09511	0.167268	IC2
106	HOMEOSTASIS_OF_NUMBER_OF_CELLS	GSEA.c5	2.09714	0	IC2
107	SMID_BREAST_CANCER_RELAPSE_IN_LUNG	GSEA.c2	2.09829	0	IC2
108	AZARE_STAT3_TARGETS	GSEA.c2	2.0995	0	IC2
109	AMIT_SERUM_RESPONSE_60_MCF10A	GSEA.c2	2.09981	0	IC2
110	AKL_HTLV1_INFECTION_DN	GSEA.c2	2.10048	0.167268	IC2
111	GOTZMANN_EPITHELIAL_TO_MESENCHYMAL_TRANSITION	GSEA.c2	2.10077	0.167268	IC2
112	BASAKI_YBX1_TARGETS_UP	GSEA.c2	2.10146	0	IC2
113	DAVICIONI_TARGETS_OF_PAX_FOXO1_FUSIONS_UP	GSEA.c2	2.10314	0	IC2
114	STK33_NOMO	GSEA.c6	2.106	0.167268	IC2
115	AMIT_EGF_RESPONSE_480_MCF10A	GSEA.c2	2.10693	0	IC2
116	MCDOWELL_ACUTE_LUNG_INJURY	GSEA.c2	2.10883	0	IC2
117	HINATA_NFKB_TARGETS_KERATINOCYTE_UP	GSEA.c2	2.11107	0	IC2
118	MODULE_330	GSEA.c4	2.11165	0	IC2
119	KOKKINAKIS_METHIONINE_DEPRIVATION_48HR_UP	GSEA.c2	2.11474	0	IC2
120	GNF2_MMP11	GSEA.c4	2.115	0	IC2
121	PEDRIOLI_MIR31_TARGETS_UP	GSEA.c2	2.11526	0	IC2
122	KEGG_NEUROTROPHIN_SIGNALING_PATHWAY	GSEA.c2	2.11559	0	IC2
123	MENSE_HYPOXIA_UP	GSEA.c2	2.11853	0.167268	IC2
124	CHICAS_RB1_TARGETS_CONFLUENT	GSEA.c2	2.1195	0	IC2
125	COLIN_PILOCYTIC_ASTROCYTOMA_VS_GLIOBLASTOMA_DN	GSEA.c2	2.12048	0.167268	IC2
126	MCDOWELL_ACUTE_LUNG_INJURY_UP	GSEA.c2	2.12088	0	IC2
127	WAMUNYOKOLI_OVARIAN_CANCER_LMP_DN	GSEA.c2	2.12383	0	IC2
128	VANHARANTA_UTERINE_FIBROID_WITH_7Q_DELETION_DN	GSEA.c2	2.12438	0	IC2
129	ELVIDGE_HYPOXIA_UP	GSEA.c2	2.12446	0	IC2
130	CHEBOTAEV_GR_TARGETS_DN	GSEA.c2	2.12516	0	IC2
131	WANG_RESPONSE_TO_BEXAROTENE_DN	GSEA.c2	2.12522	0.167268	IC2
132	BROWNE_HCMV_INFECTION_48HR_DN	GSEA.c2	2.12856	0.167268	IC2
133	WANG_SMARCE1_TARGETS_UP	GSEA.c2	2.12907	0	IC2
134	DASU_IL6_SIGNALING_SCAR_UP	GSEA.c2	2.1291	0	IC2
135	VARELA_ZMPSTE24_TARGETS	GSEA.c2	2.13139	0	IC2
136	TAGCTTT,MIR-9	GSEA.c3	2.13172	0	IC2
137	DACOSTA_UV_RESPONSE_VIA_ERCC3_COMMON_DN	GSEA.c2	2.13181	0	IC2
138	GRAESSMANN_RESPONSE_TO_MC_AND_SERUM_DEPRIVATION_UP	GSEA.c2	2.13602	0	IC2
139	GENTILE_UV_HIGH_DOSE_UP	GSEA.c2	2.13887	0	IC2
140	HIRSCH_CELLULAR_TRANSFORMATION_SIGNATURE_UP	GSEA.c2	2.13924	0	IC2
141	REACTOME_CLASS_B_2_SECRETIN_FAMILY_RECEPTORS	GSEA.c2	2.13942	0	IC2
142	KIM_WT1_TARGETS_8HR_UP	GSEA.c2	2.1411	0	IC2
143	PID_S1P_META_PATHWAY	GSEA.c2	2.14168	0	IC2
144	LIU_SOX4_TARGETS_UP	GSEA.c2	2.14272	0	IC2
145	PODAR_RESPONSE_TO_ADAPHOSTIN	GSEA.c2	2.14516	0.167268	IC2
146	V$CEBP_Q2_01	GSEA.c3	2.14661	0.167268	IC2
147	FORTSCHEGGER_PHF8_TARGETS_DN	GSEA.c2	2.15056	0	IC2
148	WOUND_HEALING	GSEA.c5	2.15093	0	IC2
149	FIGUEROA_AML_METHYLATION_CLUSTER_6_UP	GSEA.c2	2.15644	0	IC2
150	RAGHAVACHARI_PLATELET_SPECIFIC_GENES	GSEA.c2	2.15884	0	IC2
151	NEGATIVE_REGULATION_OF_TRANSLATION	GSEA.c5	2.15954	0.167268	IC2
152	DACOSTA_UV_RESPONSE_VIA_ERCC3_DN	GSEA.c2	2.16258	0	IC2
153	CUI_TCF21_TARGETS_2_DN	GSEA.c2	2.16313	0	IC2
154	DAVICIONI_PAX_FOXO1_SIGNATURE_IN_ARMS_UP	GSEA.c2	2.16321	0	IC2
155	INTERPHASE_OF_MITOTIC_CELL_CYCLE	GSEA.c5	2.16326	0	IC2
156	REGULATION_OF_GROWTH	GSEA.c5	2.1642	0	IC2
157	CYTOSKELETON	GSEA.c5	2.16431	0.167268	IC2
158	JECHLINGER_EPITHELIAL_TO_MESENCHYMAL_TRANSITION_UP	GSEA.c2	2.16771	0	IC2
159	WU_HBX_TARGETS_2_DN	GSEA.c2	2.16796	0	IC2
160	MODULE_12	GSEA.c4	2.16815	0	IC2
161	TISSUE_REMODELING	GSEA.c5	2.16832	0.167268	IC2
162	TURASHVILI_BREAST_LOBULAR_CARCINOMA_VS_DUCTAL_NORMAL_UP	GSEA.c2	2.16889	0.167268	IC2
163	YAMAZAKI_TCEB3_TARGETS	GSEA.c2	2.17196	0	IC2
164	TBK1.DF_UP	GSEA.c6	2.17372	0	IC2
165	CAIRO_PML_TARGETS_BOUND_BY_MYC_DN	GSEA.c2	2.17695	0	IC2
166	BERENJENO_TRANSFORMED_BY_RHOA_REVERSIBLY_DN	GSEA.c2	2.17944	0	IC2
167	chr1q43	GSEA.c1	2.18259	0	IC2
168	CAFFAREL_RESPONSE_TO_THC_24HR_5_DN	GSEA.c2	2.18351	0	IC2
169	BRUINS_UVC_RESPONSE_EARLY_LATE	GSEA.c2	2.18436	0	IC2
170	LIANG_SILENCED_BY_METHYLATION_UP	GSEA.c2	2.18681	0	IC2
171	CAMP_UP.V1_DN	GSEA.c6	2.18947	0	IC2
172	HOSHIDA_LIVER_CANCER_SURVIVAL	GSEA.c2	2.18998	0	IC2
173	V$SRF_Q6	GSEA.c3	2.19051	0	IC2
174	PID_NOTCH_PATHWAY	GSEA.c2	2.19064	0	IC2
175	GNF2_EGFR	GSEA.c4	2.19102	0	IC2
176	POSITIVE_REGULATION_OF_DEFENSE_RESPONSE	GSEA.c5	2.19134	0	IC2
177	KAN_RESPONSE_TO_ARSENIC_TRIOXIDE	GSEA.c2	2.19426	0	IC2
178	STEGER_ADIPOGENESIS_DN	GSEA.c2	2.19687	0.167268	IC2
179	ACEVEDO_LIVER_CANCER_WITH_H3K27ME3_UP	GSEA.c2	2.19731	0	IC2
180	MODY_HIPPOCAMPUS_NEONATAL	GSEA.c2	2.19834	0	IC2
181	BMI1_DN.V1_UP	GSEA.c6	2.20351	0	IC2
182	CROONQUIST_IL6_DEPRIVATION_UP	GSEA.c2	2.20353	0	IC2
183	ELVIDGE_HYPOXIA	GSEA.c2	2.20392	0	IC2
184	V$AP1_Q4_01	GSEA.c3	2.20829	0	IC2
185	MCCLUNG_DELTA_FOSB_TARGETS_8WK	GSEA.c2	2.20907	0.167268	IC2
186	ELVIDGE_HIF1A_TARGETS_DN	GSEA.c2	2.20917	0.167268	IC2
187	CYTOKINE_PRODUCTION	GSEA.c5	2.21127	0	IC2
188	LEF1_UP.V1_UP	GSEA.c6	2.21244	0	IC2
189	CORDENONSI_YAP_CONSERVED_SIGNATURE	GSEA.c6	2.21293	0	IC2
190	BURTON_ADIPOGENESIS_9	GSEA.c2	2.21487	0	IC2
191	MATTHEWS_AP1_TARGETS	GSEA.c2	2.21604	0	IC2
192	SHI_SPARC_TARGETS_UP	GSEA.c2	2.21631	0.167268	IC2
193	HUANG_DASATINIB_RESISTANCE_UP	GSEA.c2	2.21815	0	IC2
194	TAKEDA_TARGETS_OF_NUP98_HOXA9_FUSION_3D_DN	GSEA.c2	2.22126	0	IC2
195	JACKSON_DNMT1_TARGETS_UP	GSEA.c2	2.22286	0	IC2
196	LINDGREN_BLADDER_CANCER_CLUSTER_2B	GSEA.c2	2.2234	0.167268	IC2
197	OSWALD_HEMATOPOIETIC_STEM_CELL_IN_COLLAGEN_GEL_DN	GSEA.c2	2.22344	0	IC2
198	WIERENGA_STAT5A_TARGETS	GSEA.c2	2.22433	0	IC2
199	VECCHI_GASTRIC_CANCER_ADVANCED_VS_EARLY	GSEA.c2	2.22451	0	IC2
200	GGGYGTGNY_UNKNOWN	GSEA.c3	2.22461	0	IC2
201	TRANSMEMBRANE_RECEPTOR_PROTEIN_SERINE_THREONINE_KINASE_SIGNALING_PATHWAY	GSEA.c5	2.22545	0	IC2
202	DAZARD_RESPONSE_TO_UV_SCC_DN	GSEA.c2	2.22632	0	IC2
203	PLASARI_TGFB1_TARGETS_10HR_UP	GSEA.c2	2.22823	0	IC2
204	FERRANDO_T_ALL_WITH_MLL_ENL_FUSION	GSEA.c2	2.22909	0	IC2
205	MULTICELLULAR_ORGANISMAL_DEVELOPMENT	GSEA.c5	2.2322	0	IC2
206	MODULE_220	GSEA.c4	2.23396	0	IC2
207	TURASHVILI_BREAST_DUCTAL_CARCINOMA_VS_LOBULAR_NORMAL_UP	GSEA.c2	2.23403	0	IC2
208	BURTON_ADIPOGENESIS_PEAK_AT_0HR	GSEA.c2	2.23572	0.167268	IC2
209	NUYTTEN_NIPP1_TARGETS_UP	GSEA.c2	2.23836	0	IC2
210	ORGAN_DEVELOPMENT	GSEA.c5	2.23852	0	IC2
211	NIELSEN_LIPOSARCOMA_DN	GSEA.c2	2.24023	0	IC2
212	LINDVALL_IMMORTALIZED_BY_TERT_DN	GSEA.c2	2.24082	0	IC2
213	FRIDMAN_SENESCENCE_UP	GSEA.c2	2.24113	0	IC2
214	PID_P75NTRPATHWAY	GSEA.c2	2.24119	0	IC2
215	GNF2_IGFBP1	GSEA.c4	2.24328	0.167268	IC2
216	GERHOLD_ADIPOGENESIS_DN	GSEA.c2	2.24672	0	IC2
217	LABBE_TGFB1_TARGETS	GSEA.c2	2.24899	0	IC2
218	NADLER_OBESITY	GSEA.c2	2.24919	0	IC2
219	GNF2_CDKN1C	GSEA.c4	2.24982	0	IC2
220	DACOSTA_UV_RESPONSE_VIA_ERCC3_TTD_DN	GSEA.c2	2.25262	0	IC2
221	EXTRACELLULAR_REGION_PART	GSEA.c5	2.25368	0	IC2
222	GROWTH_FACTOR_ACTIVITY	GSEA.c5	2.25715	0	IC2
223	SENESE_HDAC1_AND_HDAC2_TARGETS_DN	GSEA.c2	2.25926	0	IC2
224	GAJATE_RESPONSE_TO_TRABECTEDIN	GSEA.c2	2.26018	0.167268	IC2
225	ZHONG_RESPONSE_TO_AZACITIDINE_AND_TSA_UP	GSEA.c2	2.2608	0	IC2
226	MARCHINI_TRABECTEDIN_RESISTANCE_DN	GSEA.c2	2.26278	0	IC2
227	KEGG_PATHWAYS_IN_CANCER	GSEA.c2	2.26663	0	IC2
228	HELLEBREKERS_SILENCED_DURING_TUMOR_ANGIOGENESIS	GSEA.c2	2.27567	0	IC2
229	SYSTEM_DEVELOPMENT	GSEA.c5	2.27756	0	IC2
230	TGFB_UP.V1	GSEA.c6	2.2781	0	IC2
231	REGULATION_OF_MULTICELLULAR_ORGANISMAL_PROCESS	GSEA.c5	2.27906	0	IC2
232	KONDO_EZH2_TARGETS	GSEA.c2	2.28421	0	IC2
233	REGULATION_OF_CELL_GROWTH	GSEA.c5	2.28522	0	IC2
234	HAN_JNK_SINGALING_UP	GSEA.c2	2.28711	0	IC2
235	BOYLAN_MULTIPLE_MYELOMA_D_UP	GSEA.c2	2.29204	0	IC2
236	TSAI_DNAJB4_TARGETS_UP	GSEA.c2	2.29419	0	IC2
237	GU_PDEF_TARGETS_UP	GSEA.c2	2.30019	0.167268	IC2
238	CCTNTMAGA_UNKNOWN	GSEA.c3	2.3022	0.167268	IC2
239	HUANG_DASATINIB_RESISTANCE	GSEA.c2	2.30311	0	IC2
240	FOSTER_TOLERANT_MACROPHAGE_DN	GSEA.c2	2.30959	0	IC2
241	NEGATIVE_REGULATION_OF_IMMUNE_SYSTEM_PROCESS	GSEA.c5	2.31074	0	IC2
242	ZHOU_INFLAMMATORY_RESPONSE_LIVE	GSEA.c2	2.31161	0	IC2
243	ST_INTEGRIN_SIGNALING_PATHWAY	GSEA.c2	2.31565	0	IC2
244	chr6q14	GSEA.c1	2.31589	0.167268	IC2
245	YAMASHITA_METHYLATED_IN_PROSTATE_CANCER	GSEA.c2	2.31837	0	IC2
246	ZHONG_RESPONSE_TO_AZACITIDINE_AND_TSA	GSEA.c2	2.32077	0	IC2
247	REACTOME_HEMOSTASIS	GSEA.c2	2.32229	0	IC2
248	KOKKINAKIS_METHIONINE_DEPRIVATION_96HR_UP	GSEA.c2	2.32565	0	IC2
249	SUNG_METASTASIS_STROMA_UP	GSEA.c2	2.33053	0	IC2
250	INAMURA_LUNG_CANCER_SCC_DN	GSEA.c2	2.33202	0	IC2
251	TGGTGCT,MIR-29A,MIR-29B,MIR-29C	GSEA.c3	2.33854	0.167268	IC2
252	BILD_CTNNB1_ONCOGENIC_SIGNATURE	GSEA.c2	2.33996	0	IC2
253	V$ZIC3_01	GSEA.c3	2.34191	0	IC2
254	YIH_RESPONSE_TO_ARSENITE_C5	GSEA.c2	2.34732	0	IC2
255	SWEET_KRAS_TARGETS_UP	GSEA.c2	2.34857	0	IC2
256	chr6q24	GSEA.c1	2.34895	0	IC2
257	TGACATY_UNKNOWN	GSEA.c3	2.3534	0	IC2
258	SAGIV_CD24_TARGETS_DN	GSEA.c2	2.35357	0	IC2
259	SARTIPY_BLUNTED_BY_INSULIN_RESISTANCE_UP	GSEA.c2	2.35846	0	IC2
260	SCHUETZ_BREAST_CANCER_DUCTAL_INVASIVE_UP	GSEA.c2	2.36033	0	IC2
261	GOZGIT_ESR1_TARGETS_UP	GSEA.c2	2.36969	0	IC2
262	NAKAMURA_ADIPOGENESIS_EARLY_DN	GSEA.c2	2.37043	0	IC2
263	ACCAAAG,MIR-9	GSEA.c3	2.37762	0	IC2
264	SERVITJA_ISLET_HNF1A_TARGETS	GSEA.c2	2.37923	0	IC2
265	MODULE_512	GSEA.c4	2.37965	0	IC2
266	MODULE_118	GSEA.c4	2.38329	0	IC2
267	COWLING_MYCN_TARGETS	GSEA.c2	2.38385	0.167268	IC2
268	CAHOY_ASTROGLIAL	GSEA.c6	2.38458	0	IC2
269	MIYAGAWA_TARGETS_OF_EWSR1_ETS_FUSIONS_DN	GSEA.c2	2.38707	0	IC2
270	AMUNDSON_GAMMA_RADIATION_RESISTANCE	GSEA.c2	2.38953	0	IC2
271	GROWTH	GSEA.c5	2.39101	0	IC2
272	MANALO_HYPOXIA	GSEA.c2	2.39143	0	IC2
273	INTEGRIN_BINDING	GSEA.c5	2.39155	0	IC2
274	PHONG_TNF_RESPONSE_NOT_VIA_P38	GSEA.c2	2.39349	0	IC2
275	SCHOEN_NFKB_SIGNALING	GSEA.c2	2.39665	0	IC2
276	SEITZ_NEOPLASTIC_TRANSFORMATION_BY_8P_DELETION_DN	GSEA.c2	2.39724	0	IC2
277	NAKAMURA_ADIPOGENESIS_EARLY_UP	GSEA.c2	2.39783	0	IC2
278	V$NFKB_Q6	GSEA.c3	2.40161	0	IC2
279	BEIER_GLIOMA_STEM_CELL_DN	GSEA.c2	2.40195	0.167268	IC2
280	CROMER_TUMORIGENESIS	GSEA.c2	2.40285	0	IC2
281	V$TCF11_01	GSEA.c3	2.40489	0	IC2
282	TBK1.DF	GSEA.c6	2.40593	0	IC2
283	CHARAFE_BREAST_CANCER_BASAL_VS_MESENCHYMAL_DN	GSEA.c2	2.40818	0	IC2
284	HAN_SATB1_TARGETS_DN	GSEA.c2	2.40927	0	IC2
285	GENTILE_UV_HIGH_DOSE_DN	GSEA.c2	2.41132	0	IC2
286	NEWMAN_ERCC6_TARGETS_DN	GSEA.c2	2.41187	0	IC2
287	KYNG_DNA_DAMAGE_DN	GSEA.c2	2.41303	0	IC2
288	MANALO_HYPOXIA_UP	GSEA.c2	2.42057	0	IC2
289	ZWANG_CLASS_2_TRANSIENTLY_INDUCED_BY_EGF	GSEA.c2	2.42819	0	IC2
290	NEGATIVE_REGULATION_OF_CELLULAR_PROCESS	GSEA.c5	2.42983	0	IC2
291	GARGALOVIC_RESPONSE_TO_OXIDIZED_PHOSPHOLIPIDS_GREY_DN	GSEA.c2	2.44723	0	IC2
292	NEGATIVE_REGULATION_OF_MYELOID_CELL_DIFFERENTIATION	GSEA.c5	2.45889	0	IC2
293	GRANDVAUX_IRF3_TARGETS_UP	GSEA.c2	2.46633	0	IC2
294	BURTON_ADIPOGENESIS_8	GSEA.c2	2.46792	0	IC2
295	KARAKAS_TGFB1_SIGNALING	GSEA.c2	2.47126	0	IC2
296	SWEET_KRAS_TARGETS	GSEA.c2	2.47639	0	IC2
297	ELVIDGE_HIF1A_AND_HIF2A_TARGETS_DN	GSEA.c2	2.47923	0	IC2
298	BCAT_BILD_ET_AL_DN	GSEA.c6	2.4843	0	IC2
299	MODULE_259	GSEA.c4	2.48907	0	IC2
300	GENTILE_UV_LOW_DOSE_DN	GSEA.c2	2.49262	0	IC2
301	HORMONE_ACTIVITY	GSEA.c5	2.49297	0	IC2
302	MODULE_37	GSEA.c4	2.49378	0	IC2
303	SENESE_HDAC3_TARGETS_DN	GSEA.c2	2.4948	0	IC2
304	SUZUKI_RESPONSE_TO_TSA_AND_DECITABINE_1A	GSEA.c2	2.49677	0	IC2
305	REGULATION_OF_INTERFERON_GAMMA_BIOSYNTHETIC_PROCESS	GSEA.c5	2.50565	0	IC2
306	PID_UPA_UPAR_PATHWAY	GSEA.c2	2.50693	0	IC2
307	MEL18_DN.V1_UP	GSEA.c6	2.51485	0	IC2
308	PID_INTEGRIN3_PATHWAY	GSEA.c2	2.52564	0	IC2
309	TGCACTG,MIR-148A,MIR-152,MIR-148B	GSEA.c3	2.52937	0	IC2
310	WILCOX_PRESPONSE_TO_ROGESTERONE_DN	GSEA.c2	2.5307	0	IC2
311	V$NFKB_Q6_01	GSEA.c3	2.53162	0.167268	IC2
312	KANG_IMMORTALIZED_BY_TERT_UP	GSEA.c2	2.5333	0	IC2
313	KEGG_GLYCOSAMINOGLYCAN_BIOSYNTHESIS_CHONDROITIN_SULFATE	GSEA.c2	2.53646	0	IC2
314	FEMALE_PREGNANCY	GSEA.c5	2.53802	0	IC2
315	RUIZ_TNC_TARGETS_DN	GSEA.c2	2.54769	0	IC2
316	DER_IFN_GAMMA_RESPONSE_DN	GSEA.c2	2.55157	0.167268	IC2
317	AIYAR_COBRA1_TARGETS	GSEA.c2	2.56316	0.167268	IC2
318	NEGATIVE_REGULATION_OF_BIOLOGICAL_PROCESS	GSEA.c5	2.56672	0	IC2
319	SMIRNOV_CIRCULATING_ENDOTHELIOCYTES_IN_CANCER_UP	GSEA.c2	2.57306	0	IC2
320	LIM_MAMMARY_STEM_CELL_UP	GSEA.c2	2.57882	0	IC2
321	MODULE_563	GSEA.c4	2.58108	0	IC2
322	BIOCARTA_FIBRINOLYSIS_PATHWAY	GSEA.c2	2.58441	0	IC2
323	chr1p22	GSEA.c1	2.58664	0	IC2
324	VECCHI_GASTRIC_CANCER_ADVANCED_VS_EARLY_UP	GSEA.c2	2.59522	0	IC2
325	PID_INTEGRIN5_PATHWAY	GSEA.c2	2.59658	0	IC2
326	MODULE_241	GSEA.c4	2.59796	0.167268	IC2
327	PID_INTEGRIN_A9B1_PATHWAY	GSEA.c2	2.59934	0	IC2
328	NEGATIVE_REGULATION_OF_GROWTH	GSEA.c5	2.60815	0	IC2
329	HUMMERICH_MALIGNANT_SKIN_TUMOR	GSEA.c2	2.62017	0	IC2
330	YYCATTCAWW_UNKNOWN	GSEA.c3	2.62506	0	IC2
331	CELL_MIGRATION	GSEA.c5	2.62624	0	IC2
332	NUYTTEN_EZH2_TARGETS_UP	GSEA.c2	2.64853	0	IC2
333	CHARAFE_BREAST_CANCER_LUMINAL_VS_MESENCHYMAL_DN	GSEA.c2	2.6507	0	IC2
334	REACTOME_AXON_GUIDANCE	GSEA.c2	2.66293	0	IC2
335	RECEPTOR_BINDING	GSEA.c5	2.66404	0	IC2
336	SENESE_HDAC2_TARGETS_UP	GSEA.c2	2.66585	0	IC2
337	BAELDE_DIABETIC_NEPHROPATHY_DN	GSEA.c2	2.66785	0	IC2
338	MACLACHLAN_BRCA1_TARGETS_DN	GSEA.c2	2.67568	0	IC2
339	RODRIGUES_THYROID_CARCINOMA_ANAPLASTIC_UP	GSEA.c2	2.68618	0	IC2
340	NUYTTEN_EZH2_TARGETS	GSEA.c2	2.69119	0	IC2
341	INTERFERON_GAMMA_PRODUCTION	GSEA.c5	2.69302	0	IC2
342	VART_KSHV_INFECTION_ANGIOGENIC_MARKERS_UP	GSEA.c2	2.6996	0	IC2
343	ZHENG_RESPONSE_TO_ARSENITE_DN	GSEA.c2	2.70414	0	IC2
344	TSUNODA_CISPLATIN_RESISTANCE_UP	GSEA.c2	2.70675	0	IC2
345	G_PROTEIN_SIGNALING_ADENYLATE_CYCLASE_ACTIVATING_PATHWAY	GSEA.c5	2.70778	0	IC2
346	INTERFERON_GAMMA_BIOSYNTHETIC_PROCESS	GSEA.c5	2.7207	0	IC2
347	SENESE_HDAC1_AND_HDAC2_TARGETS_UP	GSEA.c2	2.72178	0	IC2
348	VERRECCHIA_EARLY_RESPONSE_TO_TGFB1	GSEA.c2	2.72721	0	IC2
349	GNF2_CDH11	GSEA.c4	2.73636	0	IC2
350	CROMER_TUMORIGENESIS_UP	GSEA.c2	2.76088	0	IC2
351	SCHAEFFER_PROSTATE_DEVELOPMENT_12HR_DN	GSEA.c2	2.76195	0	IC2
352	KRIEG_HYPOXIA_NOT_VIA_KDM3A	GSEA.c2	2.78823	0	IC2
353	HIRSCH_CELLULAR_TRANSFORMATION_SIGNATURE_DN	GSEA.c2	2.83217	0	IC2
354	PID_AVB3_INTEGRIN_PATHWAY	GSEA.c2	2.83291	0	IC2
355	PID_S1P_S1P3_PATHWAY	GSEA.c2	2.83605	0	IC2
356	ROY_WOUND_BLOOD_VESSEL_UP	GSEA.c2	2.86238	0	IC2
357	PID_S1P_S1P1_PATHWAY	GSEA.c2	2.88022	0	IC2
358	NAKAMURA_ADIPOGENESIS_LATE_DN	GSEA.c2	2.90049	0	IC2
359	ZHAN_MULTIPLE_MYELOMA_MF_DN	GSEA.c2	2.91901	0	IC2
360	NAKAMURA_TUMOR_ZONE_PERIPHERAL_VS_CENTRAL_UP	GSEA.c2	2.92473	0	IC2
361	BMI1_DN_MEL18_DN.V1_UP	GSEA.c6	2.95311	0	IC2
362	EXTRACELLULAR_MATRIX	GSEA.c5	2.96615	0.167268	IC2
363	PETRETTO_CARDIAC_HYPERTROPHY	GSEA.c2	2.97843	0	IC2
364	KEGG_FOCAL_ADHESION	GSEA.c2	2.98659	0	IC2
365	POTTI_TOPOTECAN_SENSITIVITY	GSEA.c2	2.99215	0	IC2
366	MODULE_47	GSEA.c4	3.02001	0	IC2
367	MYELOID_LEUKOCYTE_DIFFERENTIATION	GSEA.c5	3.03519	0	IC2
368	EXTRACELLULAR_MATRIX_STRUCTURAL_CONSTITUENT	GSEA.c5	3.03657	0	IC2
369	ANASTASSIOU_CANCER_MESENCHYMAL_TRANSITION_SIGNATURE	GSEA.c2	3.04886	0	IC2
370	GNF2_PTX3	GSEA.c4	3.07473	0	IC2
371	AZARE_NEOPLASTIC_TRANSFORMATION_BY_STAT3_DN	GSEA.c2	3.10403	0	IC2
372	YAGUE_PRETUMOR_DRUG_RESISTANCE_DN	GSEA.c2	3.13634	0	IC2
373	BMI1_DN.V1	GSEA.c6	3.16179	0	IC2
374	HOOI_ST7_TARGETS_UP	GSEA.c2	3.17714	0	IC2
375	PROTEINACEOUS_EXTRACELLULAR_MATRIX	GSEA.c5	3.22581	0	IC2
376	ZHENG_IL22_SIGNALING_UP	GSEA.c2	3.32101	0	IC2
377	LEE_LIVER_CANCER_DENA	GSEA.c2	3.41801	0	IC2
378	REGULATION_OF_HORMONE_SECRETION	GSEA.c5	3.6507	0	IC2
379	BIOCARTA_PLATELETAPP_PATHWAY	GSEA.c2	3.93244	0	IC2
380	BMI1_DN_MEL18_DN.V1	GSEA.c6	4.04954	0	IC2

## Sheet: Table S5
Table S5: Compounds showing significant differences in sensitivity between the two integrative clusters of Asian gastric cell lines.
							IC50 values (µM)
No.	Cluster	Cell line	Dasatinib	17-AAG	NVP-AUY922	PIK-75	ZSTK474	PI 103 hydrochloride	BEZ 235	XAV939	5-Fluorouracil
1	1	AZ-521	0.094	0.322	0.0005	0.0188	0.193	0.0964	0.067	22.7	3.9
2	1	KATO-III	44.54	6.64	66.9	47.2	28.61	>100	>100	>200	1.5
3	1	MKN45	14.7	0.359	0.00332	>100	0.675	1.25	>100	>200	5.6
4	1	IM95	15.71	0.024	0.0176	0.0201	>100	23.7	>100	>200	15
5	1	YCC3	2.58	0.277	0.218	>100	0.029	61.5	0.007	12.27	47
6	1	IM95m	16.04	0.08	0.05	>100	>100	2.54	>100	>200	15
7	1	SNU-1	7.098	0.0498	0.0003	7.54	8.421	33.52	>100	117.1	4.7
8	1	SNU-5	19.9	0.0578	0.000411	2.59	2.122	23.71	0.436	60.13	0.8
9	1	SNU-16	12.97	0.277	0.0643	0.0201	0.826	28.12	22.73	140.5	0.4
10	1	Fu-97	17.45	0.179	0.218	>100	2.291	0.864	>100	165	>200
11	1	OCUM-1	19.37	0.024	0.0393	>100	0.085	>100	>100	178.8	56.2
12	1	NUGC-4	12.56	0.626	0.0176	0.015	1.533	25.38	>100	61.51	28
13	2	NUGC-3	2.19	1.24	>100	0.111	0.141	0.206	0.0725	64.1	4.9
14	2	SCH	5.5	9.88	6.78	0.0202	2.82	34.2	>100	13	132
15	2	MKN7	0.054	7	>100	>100	0.133	29.8	>100	79.36	>200
16	2	MKN74	31.83	42.9	66.9	0.0135	0.667	0.096	0.109	31.1	102
17	2	MKN1	0.071	0.392	0.6	0.025	0.127	0.178	0.133	>200	>200
18	2	SNU-216	0.0047	1.24	0.0093	0.0253	0.083	0.609	0.088	92.46	0.3
		P values*	0.027	0.014	0.024	0.018	0.018	0.021	0.032	0.034	0.047
		*P value is computed by Mann Whitney U-test

## Sheet: Figure S1
Figure S1: A schematic dragram of the analysis workflow.
